# Supplementary material for: Crystal structure of (E)-2-(2-{5-[(2-acet­oxy­eth­yl)(meth­yl)amino]­thio­phen-2-yl}vin­yl)-3-methyl­benzo­thia­zolium iodide monohydrate
Source: Acta Crystallogr Sect E Struct Rep Online. 2014 Sep 13;70(Pt 10):o1104–5. doi: 10.1107/S1600536814020121 (PMC4257210; doi:10.1107/S1600536814020121)
Supplement: Supplementary file 1 [file e-70-o1104-sup1.cif]

##############################################################################
#                                                                            #
# This CIF contains the data in a paper accepted for publication in          #
# Acta Crystallographica Section E. It conforms to the requirements of       #
# Notes for Authors for Acta Crystallographica Section E, and has been       #
# peer reviewed under the auspices of the IUCr Commission on Journals.       #
#                                                                            #
# Full details of the Crystallographic Information File format               #
# are given in the paper "The Crystallographic Information File (CIF):       #
# a New Standard Archive File for Crystallography" by S. R. Hall, F. H.      #
# Allen and I. D. Brown [Acta Cryst. (1991), A47, 655-685].                  #
#                                                                            #
# The current version of the core CIF dictionary is obtainable from          #
# ftp://ftp.iucr.org/pub/cif_core.dic.                                       #
#                                                                            #
# Software is freely available for graphical display of the structure(s)     #
# in this CIF. For information consult the CIF software page                 #
# http://www.iucr.org/resources/cif/software.                                #
#                                                                            #
# This file may be used for bona fide research purposes within the           #
# scientific community so long as proper attribution is given to the journal # 
# article from which it was obtained.                                        #
#                                                                            #
##############################################################################
data_I
_audit_creation_method     SHELXL-97
_database_code_depnum_ccdc_archive     'CCDC 1023218'
_chemical_name_systematic
;\
(<i>E</i>)-2-(2-{5-[(2-Acetoxyethyl)(methyl)amino]thiophen-2-yl}vinyl)-\
3-methylbenzothiazolium iodide monohydrate
;
_chemical_name_common     ?
_chemical_formula_moiety     'C19 H21 N2 O2 S2 +, I -, H2 O'
_chemical_formula_sum     'C19 H23 I N2 O3 S2'
_chemical_formula_iupac     'C19 H21 N2 O2 S2 +, I -, H2 O'
_chemical_formula_weight     518.43
_chemical_melting_point     ?
_symmetry_cell_setting     triclinic
_symmetry_space_group_name_H-M     'P -1'
_symmetry_space_group_name_Hall     '-P 1'
loop_
    _symmetry_equiv_pos_as_xyz
    'x, y, z'
    '-x, -y, -z'
_cell_length_a     9.6689(9)
_cell_length_b     11.1237(11)
_cell_length_c     11.1693(11)
_cell_angle_alpha     94.4200(10)
_cell_angle_beta     110.0670(10)
_cell_angle_gamma     99.9190(10)
_cell_volume     1099.40(18)
_cell_formula_units_Z     2
_cell_measurement_reflns_used     3223
_cell_measurement_theta_min     2.58
_cell_measurement_theta_max     26.76
_cell_measurement_temperature     293(2)
_exptl_crystal_description     block
_exptl_crystal_colour     red
_exptl_crystal_size_max     0.20
_exptl_crystal_size_mid     0.20
_exptl_crystal_size_min     0.18
_exptl_crystal_density_diffrn     1.566
_exptl_crystal_density_meas     ?
_exptl_crystal_density_method     'not measured'
_exptl_crystal_F_000     520
_exptl_absorpt_coefficient_mu     1.667
_exptl_absorpt_correction_type     none
_exptl_absorpt_process_details     ?
_exptl_absorpt_correction_T_min     ?
_exptl_absorpt_correction_T_max     ?
_exptl_special_details
;
;
_diffrn_ambient_temperature     293(2)
_diffrn_radiation_type     MoK\a
_diffrn_radiation_wavelength     0.71073
_diffrn_radiation_source     'fine-focus sealed tube'
_diffrn_radiation_monochromator     graphite
_diffrn_measurement_device_type     'Bruker  SMART 1000 CCD area-detector'
_diffrn_measurement_method     'phi and omega scans'
_diffrn_detector_area_resol_mean     ?
_diffrn_reflns_number     8450
_diffrn_reflns_av_R_equivalents     0.0157
_diffrn_reflns_av_sigmaI/netI     0.0239
_diffrn_reflns_theta_min     1.88
_diffrn_reflns_theta_max     26.00
_diffrn_reflns_theta_full     26.00
_diffrn_measured_fraction_theta_max     0.974
_diffrn_measured_fraction_theta_full     0.974
_diffrn_reflns_limit_h_min     -11
_diffrn_reflns_limit_h_max     11
_diffrn_reflns_limit_k_min     -13
_diffrn_reflns_limit_k_max     13
_diffrn_reflns_limit_l_min     -13
_diffrn_reflns_limit_l_max     13
_diffrn_standards_number     ?
_diffrn_standards_interval_count     ?
_diffrn_standards_interval_time     ?
_diffrn_standards_decay_%     ?
_refine_special_details
;
Refinement of <i>F</i>^2^ against ALL reflections. The weighted <i>R</i>-factor
<i>wR</i> and goodness of fit <i>S</i> are based on <i>F</i>^2^, conventional
<i>R</i>-factors <i>R</i> are based on <i>F</i>, with <i>F</i> set to zero for
negative <i>F</i>^2^. The threshold expression of <i>F</i>^2^ >
\s(<i>F</i>^2^) is used only for calculating <i>R</i>-factors(gt) <i>etc</i>.
and is not relevant to the choice of reflections for refinement.
<i>R</i>-factors based on <i>F</i>^2^ are statistically about twice as large
as those based on <i>F</i>, and <i>R</i>- factors based on ALL data will be
even larger.
;
_reflns_number_total     4211
_reflns_number_gt     3638
_reflns_threshold_expression     I>2sigma(I)
_refine_ls_structure_factor_coef     Fsqd
_refine_ls_matrix_type     full
_refine_ls_R_factor_all     0.0354
_refine_ls_R_factor_gt     0.0282
_refine_ls_wR_factor_gt     0.0673
_refine_ls_wR_factor_ref     0.0711
_refine_ls_goodness_of_fit_ref     0.974
_refine_ls_restrained_S_all     0.974
_refine_ls_number_reflns     4211
_refine_ls_number_parameters     247
_refine_ls_number_restraints     0
_refine_ls_hydrogen_treatment     constr
_refine_ls_weighting_scheme     calc
_refine_ls_weighting_details
         'calc w=1/[\s^2^(Fo^2^)+(0.0360P)^2^+0.5766P] where P=(Fo^2^+2Fc^2^)/3'
_atom_sites_solution_hydrogens     geom
_atom_sites_solution_primary     direct
_atom_sites_solution_secondary     difmap
_refine_ls_shift/su_max     0.000
_refine_ls_shift/su_mean     0.000
_refine_diff_density_max     0.672
_refine_diff_density_min     -0.297
_refine_ls_extinction_method     none
_refine_ls_extinction_coef     ?
loop_
    _atom_type_symbol
    _atom_type_description
    _atom_type_scat_dispersion_real
    _atom_type_scat_dispersion_imag
    _atom_type_scat_source
    'C' 'C' 0.0033 0.0016
                         'International Tables Vol C Tables 4.2.6.8 and 6.1.1.4'
    'H' 'H' 0.0000 0.0000
                         'International Tables Vol C Tables 4.2.6.8 and 6.1.1.4'
    'I' 'I' -0.4742 1.8119
                         'International Tables Vol C Tables 4.2.6.8 and 6.1.1.4'
    'N' 'N' 0.0061 0.0033
                         'International Tables Vol C Tables 4.2.6.8 and 6.1.1.4'
    'O' 'O' 0.0106 0.0060
                         'International Tables Vol C Tables 4.2.6.8 and 6.1.1.4'
    'S' 'S' 0.1246 0.1234
                         'International Tables Vol C Tables 4.2.6.8 and 6.1.1.4'
_computing_data_collection     'SMART (Bruker, 2007)'
_computing_cell_refinement     'SAINT (Bruker, 2007)'
_computing_data_reduction     'SAINT (Bruker, 2007)'
_computing_structure_solution     'SHELXTL (Sheldrick, 2008)'
_computing_structure_refinement     'SHELXTL (Sheldrick, 2008)'
_computing_molecular_graphics     'SHELXTL (Sheldrick, 2008)'
_computing_publication_material     'SHELXTL (Sheldrick, 2008)'
loop_
    _atom_site_type_symbol
    _atom_site_label
    _atom_site_fract_x
    _atom_site_fract_y
    _atom_site_fract_z
    _atom_site_U_iso_or_equiv
    _atom_site_adp_type
    _atom_site_calc_flag
    _atom_site_refinement_flags
    _atom_site_occupancy
    _atom_site_symmetry_multiplicity
    _atom_site_disorder_assembly
    _atom_site_disorder_group
    C C1 0.8392(4) 1.1137(3) 1.1880(3) 0.0617(8) Uani d . 1 1 . .
    H H1 0.9151 1.1225 1.1540 0.074 Uiso calc R 1 1 . .
    C C2 0.8380(4) 1.2036(3) 1.2804(4) 0.0735(10) Uani d . 1 1 . .
    H H2 0.9138 1.2747 1.3076 0.088 Uiso calc R 1 1 . .
    C C3 0.7274(4) 1.1903(3) 1.3330(3) 0.0710(9) Uani d . 1 1 . .
    H H3 0.7318 1.2513 1.3968 0.085 Uiso calc R 1 1 . .
    C C4 0.6105(4) 1.0881(3) 1.2926(3) 0.0608(8) Uani d . 1 1 . .
    H H4 0.5353 1.0797 1.3274 0.073 Uiso calc R 1 1 . .
    C C5 0.6088(3) 0.9985(2) 1.1986(3) 0.0476(6) Uani d . 1 1 . .
    C C6 0.7227(3) 1.0101(3) 1.1481(3) 0.0483(6) Uani d . 1 1 . .
    C C7 0.8124(4) 0.8983(3) 0.9953(3) 0.0698(9) Uani d . 1 1 . .
    H H7A 0.7863 0.8181 0.9452 0.105 Uiso calc R 1 1 . .
    H H7B 0.9112 0.9100 1.0600 0.105 Uiso calc R 1 1 . .
    H H7C 0.8113 0.9604 0.9401 0.105 Uiso calc R 1 1 . .
    C C8 0.5782(3) 0.8216(2) 1.0354(2) 0.0432(6) Uani d . 1 1 . .
    C C9 0.5304(3) 0.7106(3) 0.9491(3) 0.0481(6) Uani d . 1 1 . .
    H H9 0.5890 0.6925 0.9021 0.058 Uiso calc R 1 1 . .
    C C10 0.4006(3) 0.6289(3) 0.9325(3) 0.0485(6) Uani d . 1 1 . .
    H H10 0.3468 0.6512 0.9824 0.058 Uiso calc R 1 1 . .
    C C11 0.3379(3) 0.5172(3) 0.8514(3) 0.0498(6) Uani d . 1 1 . .
    C C12 0.2052(3) 0.4370(3) 0.8388(3) 0.0565(7) Uani d . 1 1 . .
    H H12 0.1471 0.4533 0.8869 0.068 Uiso calc R 1 1 . .
    C C13 0.1650(3) 0.3322(3) 0.7507(3) 0.0553(7) Uani d . 1 1 . .
    H H13 0.0780 0.2720 0.7329 0.066 Uiso calc R 1 1 . .
    C C14 0.2699(3) 0.3259(3) 0.6907(3) 0.0481(6) Uani d . 1 1 . .
    C C15 0.1367(4) 0.1291(3) 0.5589(3) 0.0627(8) Uani d . 1 1 . .
    H H15A 0.1256 0.0933 0.6314 0.094 Uiso calc R 1 1 . .
    H H15B 0.1532 0.0685 0.5022 0.094 Uiso calc R 1 1 . .
    H H15C 0.0469 0.1569 0.5134 0.094 Uiso calc R 1 1 . .
    C C16 0.3834(4) 0.2325(3) 0.5509(3) 0.0616(8) Uani d . 1 1 . .
    H H16A 0.4097 0.1522 0.5533 0.074 Uiso calc R 1 1 . .
    H H16B 0.4725 0.2934 0.6045 0.074 Uiso calc R 1 1 . .
    C C17 0.3371(4) 0.2598(3) 0.4147(3) 0.0679(9) Uani d . 1 1 . .
    H H17A 0.4175 0.2563 0.3821 0.081 Uiso calc R 1 1 . .
    H H17B 0.2482 0.1996 0.3597 0.081 Uiso calc R 1 1 . .
    C C18 0.2295(4) 0.4128(3) 0.3042(4) 0.0652(9) Uani d . 1 1 . .
    C C19 0.1969(5) 0.5379(4) 0.3189(5) 0.1004(14) Uani d . 1 1 . .
    H H19A 0.1788 0.5703 0.2390 0.151 Uiso calc R 1 1 . .
    H H19B 0.2815 0.5915 0.3852 0.151 Uiso calc R 1 1 . .
    H H19C 0.1093 0.5326 0.3420 0.151 Uiso calc R 1 1 . .
    I I1 0.77902(2) 0.097609(18) 0.70194(2) 0.06164(9) Uani d . 1 1 . .
    N N1 0.7029(3) 0.9082(2) 1.0575(2) 0.0474(5) Uani d . 1 1 . .
    N N2 0.2650(3) 0.2336(2) 0.6039(2) 0.0543(6) Uani d . 1 1 . .
    O O1 0.3053(3) 0.38152(19) 0.4157(2) 0.0676(6) Uani d . 1 1 . .
    O O2 0.0975(4) 0.6590(3) 0.0227(3) 0.1165(11) Uani d . 1 1 . .
    H H2A 0.0901 0.7284 0.0548 0.175 Uiso d R 1 1 . .
    H H2C 0.0115 0.6207 -0.0300 0.175 Uiso d R 1 1 . .
    O O3 0.1931(4) 0.3467(3) 0.2039(3) 0.1068(10) Uani d . 1 1 . .
    S S1 0.47604(8) 0.86129(6) 1.12820(7) 0.04896(17) Uani d . 1 1 . .
    S S2 0.41617(9) 0.45592(7) 0.74660(7) 0.05390(18) Uani d . 1 1 . .
loop_
    _atom_site_aniso_label
    _atom_site_aniso_U_11
    _atom_site_aniso_U_22
    _atom_site_aniso_U_33
    _atom_site_aniso_U_12
    _atom_site_aniso_U_13
    _atom_site_aniso_U_23
    C1 0.0601(19) 0.0565(18) 0.0615(19) 0.0025(15) 0.0177(16) 0.0112(15)
    C2 0.076(2) 0.0509(19) 0.074(2) -0.0031(17) 0.0110(19) 0.0046(16)
    C3 0.081(2) 0.0509(18) 0.070(2) 0.0110(17) 0.0186(19) -0.0075(16)
    C4 0.068(2) 0.0529(17) 0.0599(18) 0.0168(15) 0.0211(16) 0.0001(14)
    C5 0.0508(16) 0.0426(14) 0.0440(15) 0.0127(12) 0.0091(12) 0.0068(12)
    C6 0.0536(16) 0.0468(15) 0.0409(14) 0.0120(13) 0.0110(12) 0.0107(12)
    C7 0.066(2) 0.082(2) 0.066(2) 0.0033(18) 0.0367(17) 0.0024(17)
    C8 0.0467(15) 0.0472(15) 0.0371(13) 0.0148(12) 0.0143(11) 0.0091(11)
    C9 0.0509(16) 0.0527(16) 0.0423(14) 0.0135(13) 0.0187(12) 0.0030(12)
    C10 0.0521(16) 0.0505(15) 0.0436(15) 0.0154(13) 0.0172(12) 0.0015(12)
    C11 0.0511(16) 0.0530(16) 0.0466(15) 0.0145(13) 0.0192(13) 0.0008(12)
    C12 0.0516(17) 0.0603(18) 0.0597(18) 0.0108(14) 0.0255(14) -0.0024(14)
    C13 0.0455(16) 0.0543(17) 0.0610(18) 0.0055(13) 0.0174(14) -0.0010(14)
    C14 0.0468(15) 0.0492(15) 0.0424(14) 0.0137(13) 0.0080(12) 0.0025(12)
    C15 0.067(2) 0.0493(17) 0.0566(18) 0.0091(15) 0.0084(15) -0.0061(14)
    C16 0.0627(19) 0.0632(19) 0.0597(18) 0.0244(16) 0.0203(15) -0.0024(15)
    C17 0.097(3) 0.0546(18) 0.063(2) 0.0304(18) 0.0367(19) 0.0014(15)
    C18 0.067(2) 0.0576(19) 0.076(2) 0.0120(16) 0.0336(19) 0.0065(18)
    C19 0.114(4) 0.069(2) 0.126(4) 0.039(2) 0.042(3) 0.019(2)
    I1 0.06545(15) 0.05325(13) 0.06963(15) 0.00855(9) 0.03333(11) -0.00352(9)
    N1 0.0494(13) 0.0504(13) 0.0425(12) 0.0090(11) 0.0174(10) 0.0077(10)
    N2 0.0555(14) 0.0523(14) 0.0496(13) 0.0115(11) 0.0149(11) -0.0053(11)
    O1 0.0943(17) 0.0500(12) 0.0587(13) 0.0227(12) 0.0266(12) -0.0024(10)
    O2 0.121(3) 0.121(3) 0.106(2) 0.028(2) 0.044(2) -0.013(2)
    O3 0.150(3) 0.093(2) 0.0662(17) 0.045(2) 0.0181(18) -0.0002(15)
    S1 0.0494(4) 0.0476(4) 0.0501(4) 0.0109(3) 0.0197(3) -0.0004(3)
    S2 0.0526(4) 0.0543(4) 0.0534(4) 0.0047(3) 0.0237(3) -0.0065(3)
_geom_special_details
;
All e.s.d.'s (except the e.s.d. in the dihedral angle between two l.s. planes)
are estimated using the full covariance matrix. The cell e.s.d.'s are taken
into account individually in the estimation of e.s.d.'s in distances, angles
and torsion angles; correlations between e.s.d.'s in cell parameters are only
used when they are defined by crystal symmetry. An approximate (isotropic)
treatment of cell e.s.d.'s is used for estimating e.s.d.'s involving l.s.
planes.
;
loop_
    _geom_bond_atom_site_label_1
    _geom_bond_atom_site_label_2
    _geom_bond_site_symmetry_2
    _geom_bond_distance
    _geom_bond_publ_flag
    C1 C2 . 1.384(5) ?
    C1 C6 . 1.387(4) ?
    C1 H1 . 0.9300 ?
    C2 C3 . 1.379(5) ?
    C2 H2 . 0.9300 ?
    C3 C4 . 1.379(5) ?
    C3 H3 . 0.9300 ?
    C4 C5 . 1.385(4) ?
    C4 H4 . 0.9300 ?
    C5 C6 . 1.391(4) ?
    C5 S1 . 1.745(3) ?
    C6 N1 . 1.401(3) ?
    C7 N1 . 1.465(4) ?
    C7 H7A . 0.9600 ?
    C7 H7B . 0.9600 ?
    C7 H7C . 0.9600 ?
    C8 N1 . 1.343(3) ?
    C8 C9 . 1.408(4) ?
    C8 S1 . 1.740(3) ?
    C9 C10 . 1.362(4) ?
    C9 H9 . 0.9300 ?
    C10 C11 . 1.387(4) ?
    C10 H10 . 0.9300 ?
    C11 C12 . 1.387(4) ?
    C11 S2 . 1.752(3) ?
    C12 C13 . 1.372(4) ?
    C12 H12 . 0.9300 ?
    C13 C14 . 1.403(4) ?
    C13 H13 . 0.9300 ?
    C14 N2 . 1.340(3) ?
    C14 S2 . 1.741(3) ?
    C15 N2 . 1.459(4) ?
    C15 H15A . 0.9600 ?
    C15 H15B . 0.9600 ?
    C15 H15C . 0.9600 ?
    C16 N2 . 1.459(4) ?
    C16 C17 . 1.503(5) ?
    C16 H16A . 0.9700 ?
    C16 H16B . 0.9700 ?
    C17 O1 . 1.439(4) ?
    C17 H17A . 0.9700 ?
    C17 H17B . 0.9700 ?
    C18 O3 . 1.196(4) ?
    C18 O1 . 1.318(4) ?
    C18 C19 . 1.489(5) ?
    C19 H19A . 0.9600 ?
    C19 H19B . 0.9600 ?
    C19 H19C . 0.9600 ?
    O2 H2A . 0.8500 ?
    O2 H2C . 0.8500 ?
loop_
    _geom_angle_atom_site_label_1
    _geom_angle_atom_site_label_2
    _geom_angle_atom_site_label_3
    _geom_angle_site_symmetry_1
    _geom_angle_site_symmetry_3
    _geom_angle
    _geom_angle_publ_flag
    C2 C1 C6 . . 117.4(3) ?
    C2 C1 H1 . . 121.3 ?
    C6 C1 H1 . . 121.3 ?
    C3 C2 C1 . . 121.7(3) ?
    C3 C2 H2 . . 119.2 ?
    C1 C2 H2 . . 119.2 ?
    C2 C3 C4 . . 121.1(3) ?
    C2 C3 H3 . . 119.4 ?
    C4 C3 H3 . . 119.4 ?
    C3 C4 C5 . . 117.8(3) ?
    C3 C4 H4 . . 121.1 ?
    C5 C4 H4 . . 121.1 ?
    C4 C5 C6 . . 121.1(3) ?
    C4 C5 S1 . . 128.1(3) ?
    C6 C5 S1 . . 110.7(2) ?
    C1 C6 C5 . . 120.8(3) ?
    C1 C6 N1 . . 126.9(3) ?
    C5 C6 N1 . . 112.3(2) ?
    N1 C7 H7A . . 109.5 ?
    N1 C7 H7B . . 109.5 ?
    H7A C7 H7B . . 109.5 ?
    N1 C7 H7C . . 109.5 ?
    H7A C7 H7C . . 109.5 ?
    H7B C7 H7C . . 109.5 ?
    N1 C8 C9 . . 126.3(2) ?
    N1 C8 S1 . . 111.84(19) ?
    C9 C8 S1 . . 121.9(2) ?
    C10 C9 C8 . . 121.8(2) ?
    C10 C9 H9 . . 119.1 ?
    C8 C9 H9 . . 119.1 ?
    C9 C10 C11 . . 128.8(3) ?
    C9 C10 H10 . . 115.6 ?
    C11 C10 H10 . . 115.6 ?
    C10 C11 C12 . . 126.4(3) ?
    C10 C11 S2 . . 124.4(2) ?
    C12 C11 S2 . . 109.2(2) ?
    C13 C12 C11 . . 115.8(3) ?
    C13 C12 H12 . . 122.1 ?
    C11 C12 H12 . . 122.1 ?
    C12 C13 C14 . . 112.4(3) ?
    C12 C13 H13 . . 123.8 ?
    C14 C13 H13 . . 123.8 ?
    N2 C14 C13 . . 126.6(3) ?
    N2 C14 S2 . . 122.6(2) ?
    C13 C14 S2 . . 110.8(2) ?
    N2 C15 H15A . . 109.5 ?
    N2 C15 H15B . . 109.5 ?
    H15A C15 H15B . . 109.5 ?
    N2 C15 H15C . . 109.5 ?
    H15A C15 H15C . . 109.5 ?
    H15B C15 H15C . . 109.5 ?
    N2 C16 C17 . . 112.6(3) ?
    N2 C16 H16A . . 109.1 ?
    C17 C16 H16A . . 109.1 ?
    N2 C16 H16B . . 109.1 ?
    C17 C16 H16B . . 109.1 ?
    H16A C16 H16B . . 107.8 ?
    O1 C17 C16 . . 107.5(2) ?
    O1 C17 H17A . . 110.2 ?
    C16 C17 H17A . . 110.2 ?
    O1 C17 H17B . . 110.2 ?
    C16 C17 H17B . . 110.2 ?
    H17A C17 H17B . . 108.5 ?
    O3 C18 O1 . . 122.8(3) ?
    O3 C18 C19 . . 125.1(4) ?
    O1 C18 C19 . . 112.2(3) ?
    C18 C19 H19A . . 109.5 ?
    C18 C19 H19B . . 109.5 ?
    H19A C19 H19B . . 109.5 ?
    C18 C19 H19C . . 109.5 ?
    H19A C19 H19C . . 109.5 ?
    H19B C19 H19C . . 109.5 ?
    C8 N1 C6 . . 114.3(2) ?
    C8 N1 C7 . . 123.9(2) ?
    C6 N1 C7 . . 121.8(2) ?
    C14 N2 C15 . . 119.5(3) ?
    C14 N2 C16 . . 122.8(3) ?
    C15 N2 C16 . . 117.7(2) ?
    C18 O1 C17 . . 117.4(2) ?
    H2A O2 H2C . . 109.5 ?
    C8 S1 C5 . . 90.83(14) ?
    C14 S2 C11 . . 91.88(14) ?
loop_
    _geom_torsion_atom_site_label_1
    _geom_torsion_atom_site_label_2
    _geom_torsion_atom_site_label_3
    _geom_torsion_atom_site_label_4
    _geom_torsion_site_symmetry_1
    _geom_torsion_site_symmetry_2
    _geom_torsion_site_symmetry_3
    _geom_torsion_site_symmetry_4
    _geom_torsion
    _geom_torsion_publ_flag
    C6 C1 C2 C3 . . . . 1.2(5) ?
    C1 C2 C3 C4 . . . . -2.0(6) ?
    C2 C3 C4 C5 . . . . 0.8(5) ?
    C3 C4 C5 C6 . . . . 1.1(4) ?
    C3 C4 C5 S1 . . . . -179.4(3) ?
    C2 C1 C6 C5 . . . . 0.6(4) ?
    C2 C1 C6 N1 . . . . -179.2(3) ?
    C4 C5 C6 C1 . . . . -1.8(4) ?
    S1 C5 C6 C1 . . . . 178.6(2) ?
    C4 C5 C6 N1 . . . . 178.0(3) ?
    S1 C5 C6 N1 . . . . -1.6(3) ?
    N1 C8 C9 C10 . . . . -179.3(3) ?
    S1 C8 C9 C10 . . . . 0.7(4) ?
    C8 C9 C10 C11 . . . . 179.5(3) ?
    C9 C10 C11 C12 . . . . 179.7(3) ?
    C9 C10 C11 S2 . . . . -0.9(5) ?
    C10 C11 C12 C13 . . . . 179.2(3) ?
    S2 C11 C12 C13 . . . . -0.3(4) ?
    C11 C12 C13 C14 . . . . 0.8(4) ?
    C12 C13 C14 N2 . . . . 177.7(3) ?
    C12 C13 C14 S2 . . . . -1.0(3) ?
    N2 C16 C17 O1 . . . . 61.2(4) ?
    C9 C8 N1 C6 . . . . 179.6(3) ?
    S1 C8 N1 C6 . . . . -0.4(3) ?
    C9 C8 N1 C7 . . . . -1.4(4) ?
    S1 C8 N1 C7 . . . . 178.5(2) ?
    C1 C6 N1 C8 . . . . -178.9(3) ?
    C5 C6 N1 C8 . . . . 1.3(3) ?
    C1 C6 N1 C7 . . . . 2.1(4) ?
    C5 C6 N1 C7 . . . . -177.7(3) ?
    C13 C14 N2 C15 . . . . 3.2(4) ?
    S2 C14 N2 C15 . . . . -178.3(2) ?
    C13 C14 N2 C16 . . . . -177.0(3) ?
    S2 C14 N2 C16 . . . . 1.5(4) ?
    C17 C16 N2 C14 . . . . -105.5(3) ?
    C17 C16 N2 C15 . . . . 74.3(4) ?
    O3 C18 O1 C17 . . . . -3.4(5) ?
    C19 C18 O1 C17 . . . . 177.0(3) ?
    C16 C17 O1 C18 . . . . -164.4(3) ?
    N1 C8 S1 C5 . . . . -0.4(2) ?
    C9 C8 S1 C5 . . . . 179.6(2) ?
    C4 C5 S1 C8 . . . . -178.4(3) ?
    C6 C5 S1 C8 . . . . 1.1(2) ?
    N2 C14 S2 C11 . . . . -178.0(2) ?
    C13 C14 S2 C11 . . . . 0.7(2) ?
    C10 C11 S2 C14 . . . . -179.8(3) ?
    C12 C11 S2 C14 . . . . -0.3(2) ?
loop_
    _geom_hbond_atom_site_label_D
    _geom_hbond_atom_site_label_H
    _geom_hbond_atom_site_label_A
    _geom_hbond_site_symmetry_A
    _geom_hbond_distance_DH
    _geom_hbond_distance_HA
    _geom_hbond_distance_DA
    _geom_hbond_angle_DHA
    O2 H2A I1 2_666 0.85 2.95 3.647(3) 140
    O2 H2C O3 2_565 0.85 2.35 3.056(5) 140
    C7 H7A O3 2_666 0.96 2.46 3.364(5) 157
    C19 H19A O2 . 0.96 2.60 3.554(6) 173
data_Global
_journal_date_recd_electronic     2014-09-05
_journal_date_accepted     2014-09-06
_journal_name_full     'Acta Crystallographica, Section E'
_journal_year     2014
_journal_volume     70
_journal_issue     10
_journal_page_first     o1104
_journal_page_last     o1105
_journal_paper_category     HO
_journal_paper_doi     10.1107/S1600536814020121
_journal_coeditor_code     XU5820
_publ_contact_author
;
      Dan-Dan Li
      Deparment of Chemistry, Anhui University,
      Hefei 230039,
      People's Republic of China
;
_publ_contact_author_email     'ahuddl09@126.com'
_publ_contact_author_fax     '086 0551 5107342'
_publ_contact_author_phone     '086 0551 5108151'
_publ_section_title
;\
Crystal structure of
(<i>E</i>)-2-(2-{5-[(2-acetoxyethyl)(methyl)amino]thiophen-2-yl}vinyl)-3-\
methylbenzothiazolium iodide monohydrate
;
loop_
    _publ_author_name
    _publ_author_address
    'Sun, Xian-Shun'
;     Department of Chemistry, Anhui University
      Hefei 230039
      People's Republic of China
      Key Laboratory of Functional Inorganic Materials Chemistry
      Hefei 230039
      People's Republic of China
;
    'Wang, Ming-Ming'
;     Department of Chemistry, Anhui University
      Hefei 230039
      People's Republic of China
      Key Laboratory of Functional Inorganic Materials Chemistry
      Hefei 230039
      People's Republic of China
;
    'Li, Dan-Dan'
;     Department of Chemistry, Anhui University
      Hefei 230039
      People's Republic of China
      Key Laboratory of Functional Inorganic Materials Chemistry
      Hefei 230039
      People's Republic of China
;
