# Supplementary material for: Crystal structure of (E)-2-(2-{5-[(2-acet­oxy­eth­yl)(meth­yl)amino]­thio­phen-2-yl}vin­yl)-3-methyl­benzo­thia­zolium iodide monohydrate
Source: Acta Crystallogr Sect E Struct Rep Online. 2014 Sep 13;70(Pt 10):o1104–5. doi: 10.1107/S1600536814020121 (PMC4257210; doi:10.1107/S1600536814020121)
Supplement: Supplementary file 2 [file e-70-o1104-Isup2.hkl]

# 
# h,k,l, Fc-squared, Fo-squared, sigma(Fo-squared) and status flag 
# 
data_I
_shelx_title ' 20140306a_0m       P-1' 
_shelx_refln_list_code          4 
_shelx_F_calc_maximum      299.07 
_exptl_crystal_F_000       520.00 
_reflns_d_resolution_high  0.8107 
 
loop_ 
 _symmetry_equiv_pos_as_xyz 
 'x, y, z' 
 '-x, -y, -z' 
 
_cell_length_a     9.6689 
_cell_length_b    11.1237 
_cell_length_c    11.1693 
_cell_angle_alpha  94.420 
_cell_angle_beta  110.067 
_cell_angle_gamma  99.919 
 
_shelx_F_squared_multiplier     1.000 
 
loop_ 
 _refln_index_h 
 _refln_index_k 
 _refln_index_l 
 _refln_F_squared_calc 
 _refln_F_squared_meas 
 _refln_F_squared_sigma 
 _refln_observed_status 
   1   0   0     3339.35     3548.18     36.19 o 
   2   0   0    18557.53    19494.28    198.05 o 
   3   0   0     5262.76     5512.08     57.00 o 
   4   0   0     1570.52     1538.72     26.10 o 
   5   0   0     2176.80     2177.79     25.70 o 
   6   0   0      517.43      494.39      9.04 o 
   7   0   0      258.60      267.65      9.26 o 
   8   0   0        1.07        4.59      6.42 o 
   9   0   0       32.07       36.71      9.18 o 
  10   0   0       40.37       22.03      9.18 o 
 -11   1   0       36.96       36.71     10.10 o 
 -10   1   0        1.56        4.59      7.34 o 
  -9   1   0        2.61       -0.92      6.42 o 
  -8   1   0      801.91      855.33     28.45 o 
  -7   1   0      454.73      423.23      9.27 o 
  -6   1   0      427.52      439.48      8.39 o 
  -5   1   0       12.53       11.73      2.26 o 
  -4   1   0     4393.47     4407.22     47.12 o 
  -3   1   0      568.52      534.08      7.58 o 
  -2   1   0     8710.02     8883.43     89.86 o 
  -1   1   0      215.58      248.72      4.54 o 
   0   1   0     4453.10     4768.36     48.89 o 
   1   1   0       23.30       30.60      1.34 o 
   2   1   0       87.98       87.80      2.54 o 
   3   1   0     3079.57     3284.25     35.11 o 
   4   1   0      641.05      627.52      9.24 o 
   5   1   0      737.68      678.13     10.43 o 
   6   1   0      179.95      198.05     10.99 o 
   7   1   0      507.57      525.96     12.79 o 
   8   1   0       92.86       94.53     11.01 o 
   9   1   0       83.08       89.94     11.93 o 
  10   1   0       15.16       20.19      8.26 o 
 -11   2   0       95.78       89.94     12.85 o 
 -10   2   0        2.32        2.75      7.34 o 
  -9   2   0        5.27       -2.75      6.42 o 
  -8   2   0      369.53      379.41     11.23 o 
  -7   2   0      107.47      117.87      6.18 o 
  -6   2   0     1340.85     1373.42     20.44 o 
  -5   2   0       99.02       77.87      3.86 o 
  -4   2   0     4634.45     4756.22     50.65 o 
  -3   2   0     4651.99     4797.40     50.49 o 
  -2   2   0     2141.77     2416.23     31.78 o 
  -1   2   0    15068.90    16177.91    201.12 o 
   0   2   0      670.55      783.10      9.35 o 
   1   2   0    12380.11    12930.83    161.49 o 
   2   2   0      301.87      249.37      6.14 o 
   3   2   0     4452.38     4417.17     46.74 o 
   4   2   0     2934.09     3197.76     35.21 o 
   5   2   0     4257.16     4102.16     44.92 o 
   6   2   0      106.93      119.77     17.90 o 
   7   2   0       24.51       13.77      6.42 o 
   8   2   0      558.27      498.33     21.11 o 
   9   2   0      104.56       86.27     11.93 o 
  10   2   0       65.38       59.65     11.01 o 
 -11   3   0        0.14        4.59      8.26 o 
 -10   3   0        9.39        8.26      7.34 o 
  -9   3   0      280.47      285.42     15.60 o 
  -8   3   0      763.68      782.91     13.91 o 
  -7   3   0      204.77      217.48      6.85 o 
  -6   3   0      955.33      970.58     14.48 o 
  -5   3   0     1987.38     1973.42     24.00 o 
  -4   3   0      471.06      515.21      8.64 o 
  -3   3   0     4514.70     4210.14    243.03 o 
  -2   3   0        7.22       11.60      2.73 o 
  -1   3   0     1802.71     2054.14     41.76 o 
   0   3   0     1962.73     2167.75     23.49 o 
   1   3   0     7058.10     7167.05     73.45 o 
   2   3   0        8.25        9.90      1.99 o 
   3   3   0       96.11       73.23      4.07 o 
   4   3   0     1727.99     1676.35     25.86 o 
   5   3   0      147.40      134.74      4.61 o 
   6   3   0      675.57      675.33     14.76 o 
   7   3   0        0.02        6.42      6.42 o 
   8   3   0      366.52      372.60     19.27 o 
   9   3   0        2.58       11.93      7.34 o 
 -11   4   0       27.37       25.70      9.18 o 
 -10   4   0      296.79      300.10     17.44 o 
  -9   4   0        1.70       11.01      6.42 o 
  -8   4   0       42.36       46.82      4.40 o 
  -7   4   0     1825.76     1895.13     25.06 o 
  -6   4   0      996.65      999.40     15.18 o 
  -5   4   0     1654.45     1662.40     21.18 o 
  -4   4   0       72.81       68.99      6.74 o 
  -3   4   0     4002.46     4091.62     44.14 o 
  -2   4   0     2683.02     2750.91     30.36 o 
  -1   4   0     3713.56     3750.81     39.90 o 
   0   4   0     7397.03     7302.95     75.23 o 
   1   4   0      326.68      270.05      5.30 o 
   2   4   0     1164.14     1181.43     18.79 o 
   3   4   0     1697.16     1896.73     30.88 o 
   4   4   0     3488.68     3392.99     40.26 o 
   5   4   0       49.47       45.77      5.07 o 
   6   4   0      536.23      533.82     13.44 o 
   7   4   0        3.98       -3.21      6.42 o 
   8   4   0       48.66       50.48     10.10 o 
   9   4   0      167.85      175.29     14.68 o 
  -9   5   0      176.72      205.14      9.73 o 
  -8   5   0        5.54       12.07      3.33 o 
  -7   5   0      642.61      673.18     13.31 o 
  -6   5   0       28.92       32.36      4.92 o 
  -5   5   0       83.90       79.31      5.84 o 
  -4   5   0     1518.85     1457.54     28.51 o 
  -3   5   0     6213.27     6100.46     86.27 o 
  -2   5   0      111.81       75.82      3.33 o 
  -1   5   0       79.71       96.59      3.44 o 
   0   5   0     5435.39     5684.43     60.04 o 
   1   5   0      211.20      222.81      5.30 o 
   2   5   0     3586.19     3572.89     55.99 o 
   3   5   0      186.52      205.69      5.59 o 
   4   5   0      258.49      242.45      6.45 o 
   5   5   0      911.57      918.20     18.42 o 
   6   5   0       34.83       40.08      8.72 o 
   7   5   0      334.61      328.55     18.35 o 
   8   5   0        1.44       15.60      8.26 o 
   9   5   0       76.16       78.93     11.93 o 
  -9   6   0       46.08       38.19      6.42 o 
  -8   6   0      371.89      390.14     12.33 o 
  -7   6   0      765.72      747.23     13.55 o 
  -6   6   0      567.96      576.34     14.23 o 
  -5   6   0      347.41      371.32      8.96 o 
  -4   6   0     1104.28     1107.36     16.79 o 
  -3   6   0      619.51      615.80      9.99 o 
  -2   6   0     4475.19     4572.45     49.59 o 
  -1   6   0      161.05      150.01      4.44 o 
   0   6   0     1497.53     1407.38     18.17 o 
   1   6   0      988.09      965.92     13.76 o 
   2   6   0     1236.36     1192.20     16.41 o 
   3   6   0     1437.16     1375.55     18.69 o 
   4   6   0      262.46      277.04     11.93 o 
   5   6   0      881.14      924.17     18.69 o 
   6   6   0        3.68       10.10      7.34 o 
   7   6   0      112.31      125.73     13.77 o 
   8   6   0      150.34      187.22     15.60 o 
  -9   7   0       43.50       34.04      5.49 o 
  -8   7   0       37.38       45.14      5.84 o 
  -7   7   0       30.17       32.74      5.19 o 
  -6   7   0      894.91      908.80     19.44 o 
  -5   7   0      117.49      133.00      7.44 o 
  -4   7   0     2125.81     2052.70     33.08 o 
  -3   7   0      348.96      332.22      9.09 o 
  -2   7   0     2210.72     2195.85     31.29 o 
  -1   7   0      180.63      167.43      5.12 o 
   0   7   0      129.97      137.34      4.86 o 
   1   7   0     2326.66     2269.96     27.73 o 
   2   7   0      633.20      612.40     11.13 o 
   3   7   0        8.48        2.33      1.63 o 
   4   7   0     1030.26     1111.17     21.39 o 
   5   7   0      632.01      644.52     30.29 o 
   6   7   0      128.23      130.32     12.85 o 
   7   7   0       62.27       55.98     10.10 o 
   8   7   0       28.62       22.94      9.18 o 
 -10   8   0      103.81      122.98     13.77 o 
  -9   8   0        0.59       -1.62      4.18 o 
  -8   8   0      158.62      149.37     19.27 o 
  -7   8   0      154.15      183.18      9.09 o 
  -6   8   0     1052.47     1033.27     21.73 o 
  -5   8   0        1.63        8.40      4.18 o 
  -4   8   0      130.88      144.11      7.79 o 
  -3   8   0      720.36      642.81     15.53 o 
  -2   8   0      203.92      218.32     14.68 o 
  -1   8   0      702.53      649.06     14.93 o 
   0   8   0      284.46      289.86      7.29 o 
   1   8   0     1174.36     1121.73     16.58 o 
   2   8   0      397.57      408.54      9.17 o 
   3   8   0      495.37      531.56     13.63 o 
   4   8   0      218.62      206.01     19.73 o 
   5   8   0       86.62       82.60     11.01 o 
   6   8   0      127.91      106.46     11.93 o 
   7   8   0        2.26        2.75      7.34 o 
  -9   9   0        7.39       -2.27      4.54 o 
  -8   9   0        3.61        9.80     16.06 o 
  -7   9   0      271.78      281.14     11.34 o 
  -6   9   0       31.87       24.54      5.19 o 
  -5   9   0      531.59      519.96     14.59 o 
  -4   9   0        1.79        0.42      4.18 o 
  -3   9   0     1105.97     1096.20     22.38 o 
  -2   9   0      428.56      433.92     12.64 o 
  -1   9   0      743.98      738.81     16.87 o 
   0   9   0     1545.74     1491.35     26.61 o 
   1   9   0      205.83      195.68      8.74 o 
   2   9   0      830.70      843.59     17.84 o 
   3   9   0        5.46        8.72      6.88 o 
   4   9   0      190.11      197.35     19.27 o 
   5   9   0      128.82      154.18     12.85 o 
   6   9   0      222.79      229.43     16.52 o 
  -9  10   0       38.27       45.88      8.26 o 
  -8  10   0        8.48       19.15     11.93 o 
  -7  10   0      272.77      280.84     12.33 o 
  -6  10   0       11.16       10.03      4.83 o 
  -5  10   0       73.49       73.78      7.44 o 
  -4  10   0      168.28      185.94     18.35 o 
  -3  10   0      174.84      172.60     10.10 o 
  -2  10   0      665.32      675.22     16.87 o 
  -1  10   0      321.11      319.12     11.34 o 
   0  10   0      381.03      387.17     12.33 o 
   1  10   0        9.10       11.01      5.97 o 
   2  10   0      971.39      994.83     30.29 o 
   3  10   0        3.51       14.68      6.42 o 
   4  10   0      100.18      100.95     11.01 o 
  -8  11   0        5.80        3.96      8.72 o 
  -7  11   0        3.06        1.35      4.83 o 
  -6  11   0      400.83      417.97     41.30 o 
  -5  11   0      331.19      334.70     14.68 o 
  -4  11   0       87.53      103.06     16.06 o 
  -3  11   0       96.78       90.78     17.90 o 
  -2  11   0      544.33      518.18     15.57 o 
  -1  11   0      248.32      224.23     11.47 o 
   0  11   0      469.71      443.57     13.94 o 
   1  11   0      161.52      165.19     12.85 o 
   2  11   0      107.29      126.65     12.85 o 
   3  11   0       66.75       69.75     10.10 o 
  -7  12   0       11.74       22.61      6.14 o 
  -6  12   0      135.54      148.82     10.38 o 
  -5  12   0        0.73       -2.42      4.83 o 
  -4  12   0       60.65       60.08      8.26 o 
  -3  12   0      296.46      276.72     11.99 o 
  -2  12   0      382.49      372.06     15.14 o 
  -1  12   0       84.54       78.35     14.68 o 
   0  12   0       12.99       16.98      5.19 o 
   1  12   0      277.50      269.82     16.52 o 
   2  12   0       24.86       21.11      8.26 o 
   3  12   0       76.53       88.10     11.93 o 
  -5  13   0        8.07       11.01      9.18 o 
  -4  13   0       15.25        3.67      5.51 o 
  -3  13   0      151.07      144.87     10.69 o 
  -2  13   0        0.89       -2.10      5.05 o 
  -1  13   0      256.08      249.71     23.86 o 
   0  13   0        9.12       13.77      7.34 o 
   1  13   0        7.86        7.34      7.34 o 
  -1 -13   1      122.93      140.41     14.68 o 
   0 -13   1       41.03       44.05     10.10 o 
   1 -13   1        0.02       -2.27      4.54 o 
   2 -13   1       72.60       85.93      8.44 o 
   3 -13   1       29.67       22.48      5.84 o 
   4 -13   1      107.92      110.74      9.73 o 
   5 -13   1        9.72        8.97      5.97 o 
  -3 -12   1       23.92       21.11      8.26 o 
  -2 -12   1      137.92      168.86     14.68 o 
  -1 -12   1        9.66        0.00      6.42 o 
   0 -12   1       83.87       89.48      7.79 o 
   1 -12   1        0.98        1.90      5.97 o 
   2 -12   1       26.19       31.58      6.14 o 
   3 -12   1       31.74       27.30      6.14 o 
   4 -12   1       25.69       21.98      8.26 o 
   5 -12   1       83.35       78.39      8.09 o 
   6 -12   1        0.22        0.00      6.88 o 
   7 -12   1      143.68      166.11     16.52 o 
  -4 -11   1       60.62       45.89      9.18 o 
  -3 -11   1       87.07       78.93     10.10 o 
  -2 -11   1      202.92      201.90     14.68 o 
  -1 -11   1       77.04       96.36     11.01 o 
   0 -11   1       10.63        3.88      4.18 o 
   1 -11   1      126.86      122.66      9.09 o 
   2 -11   1       79.47       74.12     11.01 o 
   3 -11   1      746.54      733.84     18.82 o 
   4 -11   1       90.57       92.11      8.09 o 
   5 -11   1       24.21       25.46      5.84 o 
   6 -11   1       65.79       60.74     12.39 o 
   7 -11   1      141.33      148.22     10.38 o 
   8 -11   1       14.39       15.60      8.26 o 
  -5 -10   1      190.38      206.49     13.77 o 
  -4 -10   1      370.60      365.26     17.44 o 
  -3 -10   1       54.92       46.80      8.26 o 
  -2 -10   1       25.32       24.78      7.34 o 
  -1 -10   1      673.90      685.28     16.54 o 
   0 -10   1       73.51       76.10      6.79 o 
   1 -10   1      354.80      357.54     30.74 o 
   2 -10   1       73.65       78.93      7.14 o 
   3 -10   1      373.22      366.36     12.33 o 
   4 -10   1      129.01      115.40     11.47 o 
   5 -10   1      186.33      191.85      9.73 o 
   6 -10   1      126.55      115.64      9.09 o 
   7 -10   1      132.84      141.53     15.14 o 
   8 -10   1        7.02       11.44      5.49 o 
  -7  -9   1       17.51       19.27      9.18 o 
  -6  -9   1       48.93       55.98     10.10 o 
  -5  -9   1      148.01      151.84     10.55 o 
  -4  -9   1        4.71        7.34      5.51 o 
  -3  -9   1      180.09      171.62     11.93 o 
  -2  -9   1      246.97      262.47     13.77 o 
  -1  -9   1     1354.83     1362.52     28.45 o 
   0  -9   1        3.74        2.75      3.89 o 
   1  -9   1       99.95      103.14     11.93 o 
   2  -9   1      995.95      970.05     24.32 o 
   3  -9   1      524.86      498.53     13.94 o 
   4  -9   1      278.92      286.36     11.03 o 
   5  -9   1      104.94      100.26      7.71 o 
   6  -9   1       50.36       50.21      6.14 o 
   7  -9   1       64.92       56.36      6.49 o 
   8  -9   1      126.91      141.21     10.04 o 
   9  -9   1        7.89       -2.75      7.34 o 
  -7  -8   1       15.98       17.44      8.26 o 
  -6  -8   1       78.69       77.09     11.01 o 
  -5  -8   1      670.58      742.06     27.07 o 
  -4  -8   1       32.48       28.79      4.83 o 
  -3  -8   1      608.80      641.50     14.93 o 
  -2  -8   1      592.38      584.13     11.10 o 
  -1  -8   1      628.99      625.44     14.28 o 
   0  -8   1     1452.15     1423.46     24.66 o 
   1  -8   1      595.14      575.42     14.28 o 
   2  -8   1     1099.17     1134.83     21.41 o 
   3  -8   1        0.88       -1.84      5.05 o 
   4  -8   1     1551.45     1534.99     30.74 o 
   5  -8   1       45.51       40.79      5.49 o 
   6  -8   1      271.56      294.81     11.34 o 
   7  -8   1      264.62      270.93     13.31 o 
   8  -8   1       79.80       83.08      7.44 o 
   9  -8   1       31.97       26.61      9.18 o 
  -8  -7   1        4.69        1.84      7.34 o 
  -7  -7   1      164.16      189.05     15.60 o 
  -6  -7   1       51.45       39.59      5.49 o 
  -5  -7   1       18.32       31.98      4.83 o 
  -4  -7   1     1765.10     1730.25     29.18 o 
  -3  -7   1      467.87      485.03     12.33 o 
  -2  -7   1      932.36      946.00     14.10 o 
  -1  -7   1       83.61       85.41      4.77 o 
   0  -7   1     1282.38     1231.97     16.68 o 
   1  -7   1      210.55      201.09      8.24 o 
   2  -7   1     1219.59     1175.36     22.03 o 
   3  -7   1      602.51      550.69     13.29 o 
   4  -7   1     1361.74     1349.94     44.97 o 
   5  -7   1       30.35       22.06      4.54 o 
   6  -7   1       24.64       14.22      4.54 o 
   7  -7   1      876.08      898.68     20.09 o 
   8  -7   1      126.45      144.34      8.09 o 
   9  -7   1        7.94       10.10      7.34 o 
  -9  -6   1       10.64       21.11      9.18 o 
  -8  -6   1       81.13       81.68     11.93 o 
  -7  -6   1       40.00       43.13      9.18 o 
  -6  -6   1      557.96      541.11     14.50 o 
  -5  -6   1      117.19      112.88     11.01 o 
  -4  -6   1     1131.32     1079.68     21.57 o 
  -3  -6   1        0.47        0.92      2.26 o 
  -2  -6   1     1341.49     1298.25     21.08 o 
  -1  -6   1     2837.58     2855.69     32.49 o 
   0  -6   1     9409.33     9415.09    144.71 o 
   1  -6   1      117.38      123.95      4.12 o 
   2  -6   1      204.53      195.91      9.18 o 
   3  -6   1     2878.81     2757.69     37.23 o 
   4  -6   1       72.98       69.93      3.89 o 
   5  -6   1     1180.93     1133.76     16.52 o 
   6  -6   1       34.02       43.96      5.49 o 
   7  -6   1      225.21      245.54      9.39 o 
   8  -6   1       53.58       49.67      6.14 o 
   9  -6   1       90.77      103.70     11.93 o 
  -9  -5   1        0.17       -0.92      7.34 o 
  -8  -5   1      525.15      513.02     22.94 o 
  -7  -5   1       45.49       50.00      5.73 o 
  -6  -5   1      171.06      171.08     11.47 o 
  -5  -5   1      785.08      732.83     15.89 o 
  -4  -5   1     1708.64     1725.82     27.88 o 
  -3  -5   1      570.63      550.19     11.23 o 
  -2  -5   1      482.88      468.46     12.00 o 
  -1  -5   1     2978.15     3047.20     33.73 o 
   0  -5   1      319.77      351.33      6.21 o 
   1  -5   1     4137.34     4146.43     44.29 o 
   2  -5   1     1493.90     1681.50     26.44 o 
   3  -5   1     1724.74     1636.12     23.19 o 
   4  -5   1     1003.44     1040.34     16.57 o 
   5  -5   1      825.05      831.63     13.16 o 
   6  -5   1      337.69      323.30      9.03 o 
   7  -5   1       82.27      103.73      5.59 o 
   8  -5   1      168.40      157.54     14.22 o 
   9  -5   1       19.68       39.46      8.26 o 
  -9  -4   1        9.06       10.10      8.26 o 
  -8  -4   1      275.61      254.21     15.60 o 
  -7  -4   1      194.43      192.63      8.74 o 
  -6  -4   1      483.00      501.69     39.46 o 
  -5  -4   1     1133.96     1112.86     20.37 o 
  -4  -4   1       74.09       53.48      3.23 o 
  -3  -4   1     3411.27     3314.74     36.53 o 
  -2  -4   1     1921.57     2175.45     24.70 o 
  -1  -4   1    10136.34    10441.48    109.11 o 
   0  -4   1     1347.84     1336.28     15.84 o 
   1  -4   1     4297.59     4586.49     48.19 o 
   2  -4   1      752.92      826.65     10.65 o 
   3  -4   1     1411.73     1429.76     17.42 o 
   4  -4   1     3247.50     3184.33     44.07 o 
   5  -4   1     1474.99     1451.37     19.22 o 
   6  -4   1      323.58      328.18      9.86 o 
   7  -4   1      114.24      116.56      5.63 o 
   8  -4   1      663.67      717.00     18.81 o 
   9  -4   1        8.80       19.27      7.34 o 
  10  -4   1       21.29       26.61      8.26 o 
 -10  -3   1        6.50        9.18      8.26 o 
  -9  -3   1      228.60      241.37     16.52 o 
  -8  -3   1      250.01      247.79     15.60 o 
  -7  -3   1      548.03      553.21     20.19 o 
  -6  -3   1      173.18      174.86      7.94 o 
  -5  -3   1     1863.06     1890.71     29.83 o 
  -4  -3   1     1056.82     1070.29     13.76 o 
  -3  -3   1     8541.79     9249.62     94.97 o 
  -2  -3   1      627.24      636.28     10.02 o 
  -1  -3   1      343.92      373.46      7.44 o 
   0  -3   1     5923.25     6351.23     64.99 o 
   1  -3   1     4117.09     4122.23     52.86 o 
   2  -3   1     2230.29     2274.02     30.17 o 
   3  -3   1       47.63       57.14      3.89 o 
   4  -3   1     3082.15     3095.79     34.77 o 
   5  -3   1       66.64       70.67      4.04 o 
   6  -3   1      588.80      587.09     10.74 o 
   7  -3   1      226.13      214.68      6.70 o 
   8  -3   1       17.82       24.12      4.83 o 
   9  -3   1      142.89      128.48     12.85 o 
  10  -3   1       32.38       24.78      8.26 o 
 -10  -2   1       61.29       62.41     11.01 o 
  -9  -2   1       59.81       71.58     11.01 o 
  -8  -2   1      170.91      170.70     13.77 o 
  -7  -2   1     1966.50     1928.63     31.62 o 
  -6  -2   1       27.25       23.75      4.18 o 
  -5  -2   1      410.76      418.22      7.22 o 
  -4  -2   1     5039.13     5019.96     53.07 o 
  -3  -2   1      978.50     1078.63     13.09 o 
  -2  -2   1     8007.84     8454.86     85.98 o 
  -1  -2   1     1192.07     1206.73     13.59 o 
   0  -2   1     2746.03     2876.76     33.45 o 
   1  -2   1      844.71      833.37      9.82 o 
   2  -2   1     1894.40     2199.10     29.48 o 
   3  -2   1     7845.27     8150.91     83.85 o 
   4  -2   1     2312.38     2308.06     29.84 o 
   5  -2   1      534.42      560.16      9.51 o 
   6  -2   1      174.77      165.95      5.80 o 
   7  -2   1      719.38      687.88     12.09 o 
   8  -2   1       31.88       30.29      7.34 o 
   9  -2   1      960.39      984.73     32.12 o 
  10  -2   1        8.81       14.68      8.26 o 
 -10  -1   1       29.30       14.68      8.26 o 
  -9  -1   1      138.35      144.08     14.68 o 
  -8  -1   1      503.73      504.38     16.98 o 
  -7  -1   1      339.11      343.18     14.68 o 
  -6  -1   1     1279.47     1249.45     21.95 o 
  -5  -1   1       55.51       75.95      3.40 o 
  -4  -1   1     2780.30     2744.84     30.27 o 
  -3  -1   1     1483.63     1446.71     16.67 o 
  -2  -1   1      217.82      238.00      5.49 o 
  -1  -1   1     1421.86     1568.30     21.11 o 
   0  -1   1     3348.56     3221.53     32.84 o 
   1  -1   1     5177.61     5225.43     64.55 o 
   2  -1   1     1543.44     1586.06     19.30 o 
   3  -1   1     1204.18     1271.71     15.15 o 
   4  -1   1        2.06        4.00      3.38 o 
   5  -1   1     2736.34     2633.35     30.32 o 
   6  -1   1       37.81       36.04      3.62 o 
   7  -1   1      588.21      629.33     14.50 o 
   8  -1   1       85.97       76.17     10.10 o 
   9  -1   1      165.02      179.88     13.77 o 
  10  -1   1       33.85       36.71     10.10 o 
 -11   0   1       85.46      100.03     13.77 o 
 -10   0   1      125.64      132.15     14.68 o 
  -9   0   1        6.40       -1.84      6.42 o 
  -8   0   1     2593.79     2483.44     38.79 o 
  -7   0   1      124.08      123.46      9.18 o 
  -6   0   1     1925.47     1864.22     35.98 o 
  -5   0   1      566.07      532.79      8.62 o 
  -4   0   1     1972.01     2007.74     22.88 o 
  -3   0   1    12966.13    13216.78    133.81 o 
  -2   0   1    17538.18    18598.21    190.10 o 
  -1   0   1       18.85       21.95      1.75 o 
   0   0   1      190.70      130.82      2.60 o 
   1   0   1     2194.62     2509.34     26.09 o 
   2   0   1        4.94        1.26      1.17 o 
   3   0   1     3808.85     3814.33     40.38 o 
   4   0   1      439.75      449.06      7.51 o 
   5   0   1     1834.99     1776.28     21.61 o 
   6   0   1      301.05      305.97      7.09 o 
   7   0   1        7.02        8.26      6.42 o 
   8   0   1      987.68      943.44     30.29 o 
   9   0   1       98.52      100.95     11.93 o 
  10   0   1       18.76       21.11      8.26 o 
 -11   1   1        0.01        5.51      7.34 o 
 -10   1   1      379.06      383.61     20.19 o 
  -9   1   1       75.39       61.49     10.10 o 
  -8   1   1      551.79      513.19     18.81 o 
  -7   1   1       46.97       52.39      3.73 o 
  -6   1   1     1012.55      971.15     14.05 o 
  -5   1   1     1674.91     1598.96     19.90 o 
  -4   1   1      586.88      535.01      8.22 o 
  -3   1   1     6037.20     6168.81     63.73 o 
  -2   1   1       19.05        6.12      1.17 o 
  -1   1   1       16.74       27.94      3.80 o 
   0   1   1     2678.37     3034.30     39.26 o 
   1   1   1     3594.48     3802.71     39.16 o 
   2   1   1      782.63      867.13     10.49 o 
   3   1   1      653.53      614.01      8.88 o 
   4   1   1     8692.85     9038.12     93.15 o 
   5   1   1     1285.07     1286.01     16.97 o 
   6   1   1     1056.29     1081.81     15.37 o 
   7   1   1        6.10        7.34      6.42 o 
   8   1   1      252.01      249.62     15.60 o 
   9   1   1       49.86       44.05     10.10 o 
  10   1   1       84.21       85.35     12.85 o 
 -11   2   1       37.71       44.97     11.01 o 
 -10   2   1       95.22       78.01     11.93 o 
  -9   2   1       84.40       80.36      6.79 o 
  -8   2   1        0.48        5.51      4.18 o 
  -7   2   1     1990.10     1987.03     25.21 o 
  -6   2   1      287.66      263.41      6.66 o 
  -5   2   1      987.67     1011.00     19.98 o 
  -4   2   1     4038.98     4125.28     44.48 o 
  -3   2   1     6956.05     7272.98     75.04 o 
  -2   2   1     1861.08     1911.18     29.37 o 
  -1   2   1     4481.82     4739.58     48.73 o 
   0   2   1     8725.26     9253.32     93.75 o 
   1   2   1     6124.66     5945.61     75.92 o 
   2   2   1    12202.60    12264.60    124.08 o 
   3   2   1     3203.80     3403.44     36.84 o 
   4   2   1     1813.68     1753.80     21.11 o 
   5   2   1        0.60        4.51      1.99 o 
   6   2   1      511.42      478.14     19.27 o 
   7   2   1      259.72      247.79     15.60 o 
   8   2   1       96.03       99.12     11.93 o 
   9   2   1      158.14      159.69     13.77 o 
 -11   3   1      148.75      160.60     16.52 o 
 -10   3   1      200.97      209.24     15.60 o 
  -9   3   1       30.37       41.48      5.97 o 
  -8   3   1       50.92       63.36      4.71 o 
  -7   3   1      956.19      945.80     15.45 o 
  -6   3   1      161.28      169.81      9.74 o 
  -5   3   1     1355.99     1285.20     17.13 o 
  -4   3   1     1077.73     1106.01     17.34 o 
  -3   3   1     4208.26     4360.18     46.44 o 
  -2   3   1     4595.12     4860.85     62.29 o 
  -1   3   1     3795.18     3826.52     40.44 o 
   0   3   1    11482.84    11768.69    119.34 o 
   1   3   1       44.82       46.92      2.35 o 
   2   3   1     2484.05     2448.86     34.03 o 
   3   3   1      921.53      894.21     13.33 o 
   4   3   1      581.51      529.83      8.92 o 
   5   3   1     1595.54     1595.77     20.51 o 
   6   3   1      847.98      798.43     26.61 o 
   7   3   1       99.19       98.20     11.01 o 
   8   3   1       12.67        6.42      6.42 o 
   9   3   1      271.06      296.43     18.35 o 
 -11   4   1       29.77       32.12      9.18 o 
 -10   4   1      136.04      146.84     14.68 o 
  -9   4   1      325.19      319.01     11.63 o 
  -8   4   1      306.65      336.21      8.64 o 
  -7   4   1      103.60       99.90      7.11 o 
  -6   4   1      548.80      547.33     11.60 o 
  -5   4   1      421.41      432.82      8.29 o 
  -4   4   1     4396.91     4424.94     48.21 o 
  -3   4   1      395.75      409.70      7.38 o 
  -2   4   1     8678.13     9057.65    174.83 o 
  -1   4   1       91.55       90.03      3.09 o 
   0   4   1      105.01       91.70      3.50 o 
   1   4   1     9498.58    10096.84    103.45 o 
   2   4   1     4753.47     4972.23     53.84 o 
   3   4   1      760.00      768.41     40.38 o 
   4   4   1       89.80       76.81      4.58 o 
   5   4   1      799.20      818.98     16.31 o 
   6   4   1       58.99       62.41     10.10 o 
   7   4   1      349.81      368.93     19.27 o 
   8   4   1       16.58       13.77      7.34 o 
   9   4   1       47.25       34.87     10.10 o 
 -10   5   1       20.25       27.53      8.26 o 
  -9   5   1       73.23       61.30      5.30 o 
  -8   5   1      149.26      167.11      6.89 o 
  -7   5   1      173.93      192.96      6.89 o 
  -6   5   1     4390.34     4245.68     56.73 o 
  -5   5   1      522.07      532.50     10.04 o 
  -4   5   1      665.27      595.90     13.26 o 
  -3   5   1     2097.53     2010.55     24.17 o 
  -2   5   1      965.52      938.35     13.02 o 
  -1   5   1     1395.25     1374.97     17.47 o 
   0   5   1      199.13      199.41      5.10 o 
   1   5   1     2787.94     2841.07     32.31 o 
   2   5   1      103.02       89.69      3.86 o 
   3   5   1     1968.74     2038.02     31.07 o 
   4   5   1      651.01      698.75     11.72 o 
   5   5   1     2047.65     1981.40     48.64 o 
   6   5   1        5.36       15.60      7.34 o 
   7   5   1       49.26       38.55      9.18 o 
   8   5   1       98.29      118.39     13.77 o 
 -10   6   1      229.43      253.30     15.60 o 
  -9   6   1       14.67       10.10      4.54 o 
  -8   6   1      283.97      294.72     11.71 o 
  -7   6   1      158.33      183.07      6.85 o 
  -6   6   1      711.26      701.51     12.49 o 
  -5   6   1     1185.18     1200.01     21.73 o 
  -4   6   1        9.50        8.47      2.43 o 
  -3   6   1     6251.75     6533.61     69.93 o 
  -2   6   1       92.36      118.30      4.56 o 
  -1   6   1     4496.51     4844.61     53.68 o 
   0   6   1      781.41      750.22     11.63 o 
   1   6   1     3659.65     3705.30     41.67 o 
   2   6   1      367.49      361.15      7.76 o 
   3   6   1      654.65      680.49     11.59 o 
   4   6   1      458.18      476.77     12.54 o 
   5   6   1       19.56       14.68      7.34 o 
   6   6   1      529.24      558.90     22.94 o 
   7   6   1       74.90       66.08     11.01 o 
   8   6   1        8.14        9.18      8.26 o 
 -10   7   1       76.48       72.50     11.01 o 
  -9   7   1       33.93       34.94      5.49 o 
  -8   7   1       22.50       18.94      4.83 o 
  -7   7   1      791.28      778.18     17.84 o 
  -6   7   1      300.22      293.91     12.39 o 
  -5   7   1      465.93      463.85      9.70 o 
  -4   7   1       29.00       36.06      3.33 o 
  -3   7   1     1197.79     1156.49     22.75 o 
  -2   7   1      328.45      312.50      7.42 o 
  -1   7   1     2178.82     2128.95     26.45 o 
   0   7   1       57.53       53.22      3.86 o 
   1   7   1       50.62       53.06      4.04 o 
   2   7   1     2218.61     2241.99     28.07 o 
   3   7   1      241.71      259.21      7.38 o 
   4   7   1      367.62      383.86     12.85 o 
   5   7   1        0.15        9.18      6.42 o 
   6   7   1      215.49      211.08     14.68 o 
   7   7   1       24.89       41.30     10.10 o 
 -10   8   1        7.99        5.97      5.19 o 
  -9   8   1      186.93      210.63     10.38 o 
  -8   8   1       21.00        8.26      4.54 o 
  -7   8   1       86.89       91.43      7.79 o 
  -6   8   1      254.94      238.57     14.68 o 
  -5   8   1      508.14      477.25     15.14 o 
  -4   8   1      502.57      515.27     13.94 o 
  -3   8   1      372.97      348.46     22.94 o 
  -2   8   1     1636.18     1533.88     20.71 o 
  -1   8   1      130.41      129.55      5.53 o 
   0   8   1     1767.12     1715.80     23.11 o 
   1   8   1       43.10       46.80      4.04 o 
   2   8   1     1731.11     1707.13     23.49 o 
   3   8   1        1.20        0.00      3.24 o 
   4   8   1       82.52       79.84     10.10 o 
   5   8   1      368.41      386.37     19.27 o 
   6   8   1      201.42      200.98     15.60 o 
   7   8   1       16.97       24.78      9.18 o 
 -10   9   1       52.33       66.13      7.79 o 
  -9   9   1      112.29      113.72     15.60 o 
  -8   9   1      174.19      205.12     10.38 o 
  -7   9   1      105.57       95.88      8.09 o 
  -6   9   1      691.29      659.22     18.81 o 
  -5   9   1      227.68      212.47      9.73 o 
  -4   9   1      288.39      281.42     12.85 o 
  -3   9   1      243.50      219.21      9.67 o 
  -2   9   1     2357.16     2301.97     37.28 o 
  -1   9   1      422.23      421.19     15.14 o 
   0   9   1      160.61      158.04      8.44 o 
   1   9   1        1.92       -1.30      2.80 o 
   2   9   1       60.69       61.74      4.77 o 
   3   9   1      326.32      343.81     11.47 o 
   4   9   1       95.30       85.35     11.01 o 
   5   9   1      101.71      104.62     12.85 o 
   6   9   1       14.33       10.10      8.26 o 
  -9  10   1      154.32      149.95     10.69 o 
  -8  10   1       45.32       38.69      7.05 o 
  -7  10   1        0.05        6.79      4.83 o 
  -6  10   1      661.51      642.49     28.45 o 
  -5  10   1        5.06        0.00      5.51 o 
  -4  10   1      346.10      319.19     11.99 o 
  -3  10   1       46.54       48.75      6.14 o 
  -2  10   1      108.95      107.23      8.09 o 
  -1  10   1       95.07       91.67      7.44 o 
   0  10   1        4.49        7.48      4.18 o 
   1  10   1      324.18      318.09     17.90 o 
   2  10   1        0.02       -2.75      5.51 o 
   3  10   1      304.31      340.48     16.52 o 
  -8  11   1      120.37      110.36     10.10 o 
  -7  11   1        0.13        0.92      4.54 o 
  -6  11   1       20.57       26.16      5.84 o 
  -5  11   1      194.34      192.12     17.44 o 
  -4  11   1       72.87       69.66     11.01 o 
  -3  11   1      470.45      470.44     26.16 o 
  -2  11   1      129.77      138.75     15.60 o 
  -1  11   1      274.27      280.00     12.39 o 
   0  11   1        0.25        1.38      4.54 o 
   1  11   1      100.31      117.01      8.44 o 
   2  11   1      238.75      256.05     15.60 o 
  -7  12   1       33.78       27.83      8.26 o 
  -6  12   1        1.83       -2.42      4.83 o 
  -5  12   1      277.91      286.61     12.64 o 
  -4  12   1       84.85       74.79      8.09 o 
  -3  12   1       38.57       40.83      6.79 o 
  -2  12   1      136.98      134.33      9.39 o 
  -1  12   1      432.36      454.60     42.22 o 
   0  12   1       28.57       31.24      8.26 o 
   1  12   1       45.06       46.80      9.18 o 
   2  12   1      142.78      150.51     13.77 o 
  -5  13   1       55.50       55.98     11.93 o 
  -4  13   1       24.43       29.94      6.79 o 
  -3  13   1       55.90       55.40     12.39 o 
  -2  13   1       51.11       46.46      7.44 o 
  -1  13   1       43.09       45.75      9.64 o 
   0  13   1       50.45       52.31     10.10 o 
  -1 -13   2       36.25       33.04      9.18 o 
   0 -13   2       62.11       43.13     10.10 o 
   1 -13   2      124.37      127.48      9.73 o 
   2 -13   2       82.37       73.31      8.09 o 
   3 -13   2      120.73      103.88     12.39 o 
   4 -13   2       44.50       43.97      7.44 o 
  -3 -12   2       21.03       20.19      8.26 o 
  -2 -12   2        0.85        2.75      6.42 o 
  -1 -12   2      312.36      323.96     18.35 o 
   0 -12   2        4.40        6.55      5.05 o 
   1 -12   2      136.64      145.68     11.01 o 
   2 -12   2       83.79       90.72      8.09 o 
   3 -12   2      236.24      228.14     11.34 o 
   4 -12   2       20.22       15.89     11.47 o 
   5 -12   2       50.84       49.83      7.14 o 
   6 -12   2       11.27       21.57      5.84 o 
  -5 -11   2      147.41      151.43     14.68 o 
  -4 -11   2       68.16       78.01     11.01 o 
  -3 -11   2      138.21      145.00     13.77 o 
  -2 -11   2        0.05       11.01      6.42 o 
  -1 -11   2      613.59      625.90     23.86 o 
   0 -11   2       59.94       58.66      6.79 o 
   1 -11   2      686.84      652.65     19.73 o 
   2 -11   2      148.45      150.39      9.18 o 
   3 -11   2      117.57      111.51      8.44 o 
   4 -11   2      166.30      154.83      9.39 o 
   5 -11   2        0.02       -0.46      4.54 o 
   6 -11   2       70.15       75.97      7.79 o 
   7 -11   2       12.34        6.42      5.19 o 
  -5 -10   2      154.49      144.08     11.93 o 
  -4 -10   2       24.30       36.71      8.26 o 
  -3 -10   2      211.53      247.79     14.68 o 
  -2 -10   2      123.96      120.22     11.93 o 
  -1 -10   2      182.49      176.51      8.44 o 
   0 -10   2      245.13      257.17     10.04 o 
   1 -10   2       35.57       33.81      5.19 o 
   2 -10   2      149.37      149.26     13.31 o 
   3 -10   2      105.87       97.72     16.06 o 
   4 -10   2      298.97      303.52     11.99 o 
   5 -10   2       23.98       16.06      5.19 o 
   6 -10   2        4.43        1.31      6.88 o 
   7 -10   2      176.81      197.75     13.31 o 
   8 -10   2       40.28       36.23      6.79 o 
  -6  -9   2       32.86       26.61      7.34 o 
  -5  -9   2      111.56      122.98     11.93 o 
  -4  -9   2      381.28      357.92     16.52 o 
  -3  -9   2      553.99      542.38     20.19 o 
  -2  -9   2        6.30       11.01      5.51 o 
  -1  -9   2      381.71      346.91     11.03 o 
   0  -9   2     1554.83     1455.57     25.96 o 
   1  -9   2        0.15       -2.34      5.51 o 
   2  -9   2      337.23      337.02     11.34 o 
   3  -9   2      287.36      276.76     10.38 o 
   4  -9   2      203.62      229.15     10.04 o 
   5  -9   2      264.83      271.62     20.19 o 
   6  -9   2        8.31       20.37      6.42 o 
   7  -9   2      153.50      144.69      9.67 o 
   8  -9   2        4.64        0.00      6.42 o 
   9  -9   2        4.66       12.85      8.26 o 
  -8  -8   2      185.94      233.11     17.44 o 
  -7  -8   2      181.60      231.27     16.52 o 
  -6  -8   2      163.60      175.54      9.39 o 
  -5  -8   2        0.53        2.29      5.05 o 
  -4  -8   2      970.04      971.50     19.78 o 
  -3  -8   2       90.16       90.92      6.39 o 
  -2  -8   2     1163.25     1087.24     20.09 o 
  -1  -8   2      283.23      270.45      9.09 o 
   0  -8   2      615.98      616.47     19.27 o 
   1  -8   2      277.37      248.39      9.09 o 
   2  -8   2        8.07        8.72      3.89 o 
   3  -8   2     1502.77     1462.38     26.28 o 
   4  -8   2        6.09       -1.95      3.89 o 
   5  -8   2      382.13      375.75     27.99 o 
   6  -8   2      122.37      131.03      8.09 o 
   7  -8   2      187.86      187.92      9.39 o 
   8  -8   2      129.47      112.88     12.85 o 
   9  -8   2       85.24      119.31     13.77 o 
  -8  -7   2      117.89      130.32     14.68 o 
  -7  -7   2        4.76       -3.21      6.42 o 
  -6  -7   2      339.24      327.63     17.44 o 
  -5  -7   2       23.77       25.25      4.54 o 
  -4  -7   2      661.55      677.65     26.16 o 
  -3  -7   2      105.44      109.83      6.49 o 
  -2  -7   2       52.87       59.04      4.83 o 
  -1  -7   2     2056.87     2059.79     25.03 o 
   0  -7   2       35.85       40.14      4.18 o 
   1  -7   2     2615.10     2606.24     38.61 o 
   2  -7   2        0.30        0.92      3.24 o 
   3  -7   2      199.51      200.83     13.77 o 
   4  -7   2      670.94      650.31     14.88 o 
   5  -7   2      728.39      759.38     17.11 o 
   6  -7   2       39.08       46.26      6.42 o 
   7  -7   2       11.75        1.84      3.89 o 
   8  -7   2      102.72      109.21     12.85 o 
   9  -7   2        0.60        2.75      7.34 o 
  -9  -6   2       96.38       96.36     13.77 o 
  -8  -6   2      280.38      304.69     18.35 o 
  -7  -6   2       68.66       69.19      6.79 o 
  -6  -6   2       33.26       46.30      5.49 o 
  -5  -6   2      609.73      595.00     14.59 o 
  -4  -6   2        9.68       12.99      4.18 o 
  -3  -6   2     3428.29     3402.95     38.66 o 
  -2  -6   2     1729.81     1899.96     28.53 o 
  -1  -6   2     1519.43     1500.13     18.65 o 
   0  -6   2      134.18      114.05      5.13 o 
   1  -6   2     3089.17     2945.11     50.48 o 
   2  -6   2      779.55      729.03     14.59 o 
   3  -6   2      650.80      659.89     18.81 o 
   4  -6   2     1392.55     1315.82     22.98 o 
   5  -6   2        2.90        7.09      3.53 o 
   6  -6   2      576.72      606.67     15.14 o 
   7  -6   2      366.09      356.17     11.23 o 
   8  -6   2      549.08      597.45     22.94 o 
   9  -6   2        1.84        1.84      6.42 o 
  -9  -5   2        7.93       -3.21      6.42 o 
  -8  -5   2        0.15       -2.09      4.18 o 
  -7  -5   2      457.88      470.07     13.58 o 
  -6  -5   2        2.81        7.34      5.97 o 
  -5  -5   2      727.25      717.36     15.89 o 
  -4  -5   2      265.89      245.09      8.44 o 
  -3  -5   2     1355.47     1352.68     17.32 o 
  -2  -5   2      340.62      292.76      7.14 o 
  -1  -5   2        3.53       10.82      1.72 o 
   0  -5   2     3609.57     3617.33     39.49 o 
   1  -5   2      952.61      872.19     15.24 o 
   2  -5   2      790.08      834.61     15.53 o 
   3  -5   2       10.61       13.27      3.13 o 
   4  -5   2     2045.43     1931.02     23.56 o 
   5  -5   2       49.53       49.43      3.73 o 
   6  -5   2      459.81      452.88     12.88 o 
   7  -5   2      139.59      132.15     11.01 o 
   8  -5   2       43.80       40.38      8.26 o 
   9  -5   2      123.39      110.13     11.93 o 
 -10  -4   2        3.56       -4.13      8.26 o 
  -9  -4   2      141.05      138.58     13.77 o 
  -8  -4   2      178.96      158.98      8.60 o 
  -7  -4   2      992.53      988.12     42.67 o 
  -6  -4   2       79.19       78.76      6.39 o 
  -5  -4   2      351.65      375.97     10.69 o 
  -4  -4   2     5305.36     5080.50     54.29 o 
  -3  -4   2     4361.72     4412.17     47.28 o 
  -2  -4   2     1716.83     1663.12     19.39 o 
  -1  -4   2       84.95       88.64      2.97 o 
   0  -4   2     4661.38     4811.60     50.31 o 
   1  -4   2       81.39      112.02      4.83 o 
   2  -4   2     7163.54     7311.32     91.82 o 
   3  -4   2     1225.04     1273.32     16.18 o 
   4  -4   2     1407.99     1439.83     18.50 o 
   5  -4   2     1228.03     1225.77     16.89 o 
   6  -4   2       51.24       46.93      5.65 o 
   7  -4   2      377.95      374.26     11.34 o 
   8  -4   2       17.50       15.14      4.54 o 
   9  -4   2      128.06      142.25     11.93 o 
 -10  -3   2        4.89       -1.84      7.34 o 
  -9  -3   2       79.49       78.93     11.93 o 
  -8  -3   2      147.57      160.86      8.36 o 
  -7  -3   2      333.59      327.98     10.97 o 
  -6  -3   2      534.21      523.85     15.60 o 
  -5  -3   2      331.28      362.49     16.52 o 
  -4  -3   2      293.37      245.60      7.44 o 
  -3  -3   2      569.33      593.39      8.35 o 
  -2  -3   2     3183.71     3254.61     34.77 o 
  -1  -3   2      767.23      811.60     12.93 o 
   0  -3   2     2357.63     2249.69     24.17 o 
   1  -3   2     5679.54     5784.45     59.50 o 
   2  -3   2      334.24      349.69      8.66 o 
   3  -3   2     3590.15     3598.22     47.97 o 
   4  -3   2        4.71        4.92      1.72 o 
   5  -3   2     1627.58     1577.50     20.25 o 
   6  -3   2       53.87       56.43      4.04 o 
   7  -3   2      133.25      140.95      7.79 o 
   8  -3   2      149.99      137.53      8.09 o 
   9  -3   2      251.71      301.02     17.44 o 
  10  -3   2        0.61        8.26      7.34 o 
 -10  -2   2      116.27      119.31     14.68 o 
  -9  -2   2       91.11       76.17     11.01 o 
  -8  -2   2      104.53      119.34     13.77 o 
  -7  -2   2       20.97       21.06      4.83 o 
  -6  -2   2      504.41      511.60     15.14 o 
  -5  -2   2     1309.31     1239.97     21.02 o 
  -4  -2   2     5032.96     5238.94     69.05 o 
  -3  -2   2     2288.97     2408.81     33.42 o 
  -2  -2   2    11550.21    11852.47    119.90 o 
  -1  -2   2    13841.15    14034.26    174.39 o 
   0  -2   2     3444.14     3470.58     36.02 o 
   1  -2   2    89440.89    89552.01   1417.50 o 
   2  -2   2      932.95      944.06     14.50 o 
   3  -2   2     3208.71     3292.12     35.97 o 
   4  -2   2     2043.19     2040.74     24.13 o 
   5  -2   2      797.25      757.38     11.58 o 
   6  -2   2      888.63      877.50     17.52 o 
   7  -2   2      226.82      238.86     12.39 o 
   8  -2   2       53.99       53.23      9.18 o 
   9  -2   2        7.72       11.01      7.34 o 
  10  -2   2        0.51       -3.21      6.42 o 
 -11  -1   2        2.69        2.75      7.34 o 
 -10  -1   2      110.71      133.99     14.68 o 
  -9  -1   2        7.63        9.57      4.41 o 
  -8  -1   2       41.74       36.20      5.97 o 
  -7  -1   2     1094.90     1049.77     20.37 o 
  -6  -1   2     1361.49     1290.45     25.70 o 
  -5  -1   2      118.40      132.80      3.61 o 
  -4  -1   2       61.56       66.41      4.18 o 
  -3  -1   2     2913.81     2829.40     38.27 o 
  -2  -1   2      272.93      279.52      5.72 o 
  -1  -1   2     4329.87     4558.11     57.41 o 
   0  -1   2       21.67       24.68      4.59 o 
   1  -1   2     6944.79     7403.94     75.00 o 
   2  -1   2      112.29      138.38      4.37 o 
   3  -1   2     2875.62     2652.90     29.24 o 
   4  -1   2     1743.16     1696.95     20.34 o 
   5  -1   2      929.80      910.60     13.09 o 
   6  -1   2      174.07      161.92      9.18 o 
   7  -1   2       64.68       66.62      7.80 o 
   8  -1   2      114.56      104.62     11.93 o 
   9  -1   2       28.78       36.71      9.18 o 
  10  -1   2       20.27       24.78      9.18 o 
 -11   0   2       85.41      113.80     14.68 o 
 -10   0   2      307.73      293.68     18.35 o 
  -9   0   2        1.52        4.73      4.18 o 
  -8   0   2       59.33       67.22      6.14 o 
  -7   0   2      802.95      821.89     17.11 o 
  -6   0   2      178.90      179.71      4.99 o 
  -5   0   2     4021.63     4083.34     44.41 o 
  -4   0   2     1160.35     1076.16     13.47 o 
  -3   0   2    12749.22    13079.01    132.06 o 
  -2   0   2     8493.37     8698.47     88.28 o 
  -1   0   2     7556.03     8445.77     85.97 o 
   0   0   2    10547.42    11497.21    116.18 o 
   1   0   2     3474.91     3371.63     44.45 o 
   2   0   2     5679.77     5830.54     59.94 o 
   3   0   2        1.19        4.09      1.41 o 
   4   0   2     1042.88     1033.16     13.76 o 
   5   0   2     2170.02     2190.88     25.96 o 
   6   0   2     1728.86     1697.35     36.71 o 
   7   0   2       53.09       44.40      5.07 o 
   8   0   2       23.80       23.86      7.34 o 
   9   0   2      196.79      192.73     14.68 o 
  10   0   2       58.34       58.74     11.93 o 
 -11   1   2       70.43       71.58     11.93 o 
 -10   1   2        2.08       -3.67      7.34 o 
  -9   1   2       68.97       90.66      7.05 o 
  -8   1   2      602.36      600.83     15.16 o 
  -7   1   2     2388.63     2336.37     36.27 o 
  -6   1   2      412.87      464.55     14.32 o 
  -5   1   2     2155.33     2308.39     26.98 o 
  -4   1   2     2522.67     2697.71     30.16 o 
  -3   1   2      776.73      828.76     10.94 o 
  -2   1   2     2155.14     2442.14     31.80 o 
  -1   1   2       10.69       19.27      1.95 o 
   0   1   2     1223.23     1307.00     22.68 o 
   1   1   2     4825.67     5164.43     53.25 o 
   2   1   2     6594.63     6646.36     68.39 o 
   3   1   2      154.18      158.20      3.89 o 
   4   1   2      301.78      281.22      7.23 o 
   5   1   2      578.86      611.28     13.44 o 
   6   1   2      264.69      261.56      9.26 o 
   7   1   2      151.16      161.52     12.85 o 
   8   1   2        1.30        2.75      6.42 o 
   9   1   2      105.73      144.08     14.68 o 
 -11   2   2      106.88      102.79     13.77 o 
 -10   2   2       62.62       76.55      8.72 o 
  -9   2   2      900.31      936.68     20.37 o 
  -8   2   2       22.05       26.22      4.83 o 
  -7   2   2      158.74      160.75      6.46 o 
  -6   2   2     4466.57     4600.15     50.83 o 
  -5   2   2     2647.39     2951.69     36.72 o 
  -4   2   2     3630.92     3856.43     50.62 o 
  -3   2   2      182.15      167.39      4.24 o 
  -2   2   2    10976.80    11459.07    116.34 o 
  -1   2   2     3264.85     3507.04     53.95 o 
   0   2   2     7956.93     8062.52    102.53 o 
   1   2   2     5449.57     5455.43     56.63 o 
   2   2   2      901.25      791.86     15.83 o 
   3   2   2      109.78       98.20      5.07 o 
   4   2   2      986.09     1016.64     13.88 o 
   5   2   2     2007.12     1890.74     40.38 o 
   6   2   2       21.31       13.77      7.34 o 
   7   2   2      276.13      268.90     15.60 o 
   8   2   2        3.66        1.84      7.34 o 
   9   2   2       26.09       36.71      9.18 o 
 -11   3   2        3.89       13.77      8.26 o 
 -10   3   2      301.78      339.57     12.28 o 
  -9   3   2       91.98       83.10      7.14 o 
  -8   3   2      731.88      741.75     13.23 o 
  -7   3   2       31.26       23.80      3.33 o 
  -6   3   2     1871.62     1790.66     37.89 o 
  -5   3   2      375.57      398.11      7.95 o 
  -4   3   2      492.59      436.33      7.95 o 
  -3   3   2     4433.33     4644.84     49.62 o 
  -2   3   2    12999.28    13853.11    140.71 o 
  -1   3   2      882.24      855.50     11.47 o 
   0   3   2       15.35       13.89      1.72 o 
   1   3   2     7703.80     8216.25    105.44 o 
   2   3   2      385.84      429.79      7.27 o 
   3   3   2     4162.90     4245.95     46.33 o 
   4   3   2      200.67      230.25      6.90 o 
   5   3   2      320.22      300.85      9.26 o 
   6   3   2      531.85      535.04     21.11 o 
   7   3   2       17.75       33.04      8.26 o 
   8   3   2      123.38      113.80     12.85 o 
   9   3   2        0.17       -1.84      7.34 o 
 -11   4   2        5.25        1.84      7.34 o 
 -10   4   2      262.47      281.67     11.34 o 
  -9   4   2       49.74       49.97      6.14 o 
  -8   4   2       69.70       70.82      6.53 o 
  -7   4   2     1272.81     1300.67     32.93 o 
  -6   4   2     1896.35     1854.96     24.02 o 
  -5   4   2     2514.32     2491.06     29.67 o 
  -4   4   2      899.07      915.78     13.06 o 
  -3   4   2     3075.99     3102.06     34.96 o 
  -2   4   2      436.57      442.55     10.12 o 
  -1   4   2     5021.98     5188.23     55.09 o 
   0   4   2      311.70      364.70      6.70 o 
   1   4   2     1857.74     1788.90     21.52 o 
   2   4   2      258.55      263.85     11.01 o 
   3   4   2     1403.21     1356.12     17.70 o 
   4   4   2      889.04      888.37     26.61 o 
   5   4   2      235.97      240.45     13.77 o 
   6   4   2      479.03      471.72     20.19 o 
   7   4   2        7.26       11.01      7.34 o 
   8   4   2       52.11       62.41     11.01 o 
 -11   5   2       59.47       77.09     11.93 o 
 -10   5   2       31.11       32.54      5.84 o 
  -9   5   2      301.37      294.83     11.03 o 
  -8   5   2      368.74      375.75      9.54 o 
  -7   5   2      317.78      321.73      8.48 o 
  -6   5   2       33.76       29.44      3.50 o 
  -5   5   2     2263.55     2133.68     26.67 o 
  -4   5   2       10.64       11.79      2.43 o 
  -3   5   2     3727.50     3718.01     56.83 o 
  -2   5   2      231.99      220.51      7.63 o 
  -1   5   2     3815.23     3973.92     43.79 o 
   0   5   2      970.47      970.03     13.59 o 
   1   5   2      295.23      272.17      6.31 o 
   2   5   2     4416.70     4334.69     47.81 o 
   3   5   2      831.21      785.64     15.81 o 
   4   5   2       16.75       12.90      3.19 o 
   5   5   2      748.20      758.97     25.70 o 
   6   5   2      527.48      584.60     23.86 o 
   7   5   2       56.82       63.32     11.01 o 
   8   5   2       39.25       44.97     11.01 o 
 -10   6   2       18.13        3.67      6.42 o 
  -9   6   2      363.48      387.44     10.41 o 
  -8   6   2        1.80       -1.32      2.65 o 
  -7   6   2      433.86      445.33     10.04 o 
  -6   6   2      771.67      792.03     15.79 o 
  -5   6   2     2219.57     2118.58     32.55 o 
  -4   6   2      198.41      192.95      6.07 o 
  -3   6   2      646.34      682.11     16.06 o 
  -2   6   2     2910.59     2685.76     34.72 o 
  -1   6   2     1309.72     1263.26     17.29 o 
   0   6   2     1454.25     1384.57     18.53 o 
   1   6   2       85.71      102.67      4.57 o 
   2   6   2      934.68      885.37     13.91 o 
   3   6   2      217.04      228.21      6.44 o 
   4   6   2      340.01      357.00     16.52 o 
   5   6   2      161.29      160.60     12.85 o 
   6   6   2       73.93       78.93     11.93 o 
   7   6   2       87.23       97.28     12.85 o 
 -11   7   2       12.31       20.19      8.26 o 
 -10   7   2       68.18       83.51     11.01 o 
  -9   7   2      390.44      385.00     12.98 o 
  -8   7   2        0.43        1.38      3.89 o 
  -7   7   2        3.21        0.34      2.97 o 
  -6   7   2     1057.39     1067.10     17.06 o 
  -5   7   2      483.06      438.53     14.46 o 
  -4   7   2     1511.08     1503.43     24.62 o 
  -3   7   2      126.49      136.18      5.36 o 
  -2   7   2     1638.99     1550.53     25.28 o 
  -1   7   2      756.71      751.04     12.69 o 
   0   7   2      555.55      586.55     10.92 o 
   1   7   2     3100.47     3005.59     49.54 o 
   2   7   2      341.40      347.40      8.61 o 
   3   7   2     1296.57     1326.37     19.37 o 
   4   7   2        4.99       15.60      6.42 o 
   5   7   2      232.58      228.52     14.68 o 
   6   7   2       65.77       66.08     11.01 o 
   7   7   2      177.95      220.26     16.52 o 
 -10   8   2       46.94       43.21      6.49 o 
  -9   8   2       40.81       30.91      5.97 o 
  -8   8   2      156.45      167.78      9.39 o 
  -7   8   2        0.05       -1.95      3.89 o 
  -6   8   2      912.79      869.42     19.78 o 
  -5   8   2       61.99       57.25      6.14 o 
  -4   8   2      232.87      226.50      7.27 o 
  -3   8   2      927.59      919.44     14.93 o 
  -2   8   2      790.19      760.08     13.33 o 
  -1   8   2     1984.62     1889.38     25.05 o 
   0   8   2     1438.66     1476.51     26.36 o 
   1   8   2      786.84      779.16     25.53 o 
   2   8   2       30.08       30.62      3.86 o 
   3   8   2     1239.46     1291.26     35.79 o 
   4   8   2       18.88       24.78      8.26 o 
   5   8   2       66.73       82.60     11.01 o 
   6   8   2       78.55       65.16     11.01 o 
 -10   9   2       91.19       92.92      9.18 o 
  -9   9   2       30.45       25.25      5.84 o 
  -8   9   2      189.95      185.85      9.73 o 
  -7   9   2        1.78       -1.95      3.89 o 
  -6   9   2       50.40       61.16     11.93 o 
  -5   9   2     1627.90     1557.11     28.87 o 
  -4   9   2     1155.42     1180.73     30.74 o 
  -3   9   2      258.60      248.97     10.04 o 
  -2   9   2       98.68       91.34      9.64 o 
  -1   9   2      819.12      804.06     14.23 o 
   0   9   2      487.30      472.40     10.77 o 
   1   9   2      614.54      632.73     12.72 o 
   2   9   2      356.39      355.98      9.35 o 
   3   9   2      131.57      138.58     12.85 o 
   4   9   2      116.01      138.58     13.77 o 
   5   9   2        1.53       -3.21      6.42 o 
  -9  10   2       23.35       30.00      6.49 o 
  -8  10   2       17.50       22.27     10.10 o 
  -7  10   2       25.10       28.96      6.14 o 
  -6  10   2       15.29       13.31      5.19 o 
  -5  10   2      416.77      407.52     13.58 o 
  -4  10   2        0.80       -1.34      4.18 o 
  -3  10   2      243.14      236.71     10.38 o 
  -2  10   2      648.57      603.45     16.98 o 
  -1  10   2     1194.91     1209.90     24.63 o 
   0  10   2      206.70      223.14     10.04 o 
   1  10   2       82.91      101.43      7.79 o 
   2  10   2      522.11      501.09     20.19 o 
   3  10   2      109.99      109.21     11.93 o 
   4  10   2       83.45       81.68     11.93 o 
  -8  11   2        0.43       -2.42      4.83 o 
  -7  11   2      201.07      182.10     10.69 o 
  -6  11   2       86.78       75.74      8.09 o 
  -5  11   2      650.79      641.66     17.84 o 
  -4  11   2       20.25       20.03      5.19 o 
  -3  11   2       87.31       87.97      8.09 o 
  -2  11   2      435.23      442.03     14.59 o 
  -1  11   2        2.77        0.92      6.42 o 
   0  11   2      580.83      579.81     16.54 o 
   1  11   2       15.62       23.48      5.19 o 
  -7  12   2       62.91       60.14      7.79 o 
  -6  12   2       34.91       47.96     19.73 o 
  -5  12   2        2.80        5.07      5.49 o 
  -4  12   2      274.67      283.94     12.64 o 
  -3  12   2       11.85        9.18      6.42 o 
  -2  12   2      153.57      157.07     12.85 o 
  -1  12   2       23.89       30.22      6.14 o 
   0  12   2      127.89      137.77      9.67 o 
   1  12   2       44.58       50.48      9.18 o 
  -4  13   2      196.58      201.81     16.06 o 
  -3  13   2        0.17       -3.90      7.80 o 
  -2  13   2        0.31       -2.42      4.83 o 
  -1  13   2      188.90      187.98     15.14 o 
  -1 -13   3       73.89      101.87     12.85 o 
   0 -13   3       14.39       11.01      8.26 o 
   1 -13   3        0.61        3.67      5.19 o 
   2 -13   3       23.49       25.21      6.14 o 
   3 -13   3       27.92       29.37      6.49 o 
   4 -13   3      112.30      112.03      9.73 o 
  -3 -12   3      146.76      170.70     15.60 o 
  -2 -12   3       11.60       17.44      7.34 o 
  -1 -12   3        5.65       11.93      7.34 o 
   0 -12   3      219.98      210.73     10.69 o 
   1 -12   3       29.26       33.88      6.14 o 
   2 -12   3       95.22       99.19      8.44 o 
   3 -12   3        8.42        2.75      4.83 o 
   4 -12   3      106.78      121.17      9.73 o 
   5 -12   3       11.30        6.18      4.83 o 
   6 -12   3       50.89       46.80     10.10 o 
  -5 -11   3       26.65       36.71      9.18 o 
  -4 -11   3      113.41      114.72     12.85 o 
  -3 -11   3        7.00        8.26      6.42 o 
  -2 -11   3      133.01      123.89     12.85 o 
  -1 -11   3       67.08       74.34     10.10 o 
   0 -11   3      559.29      539.43     15.24 o 
   1 -11   3       14.55       14.62      4.83 o 
   2 -11   3        7.17        6.55      5.05 o 
   3 -11   3      199.78      194.63     10.38 o 
   4 -11   3       82.30       87.51      8.09 o 
   5 -11   3       61.26       56.94      7.34 o 
   6 -11   3       12.43       14.68      5.19 o 
   7 -11   3        5.96       12.04      5.49 o 
  -6 -10   3       21.58       35.79      8.26 o 
  -5 -10   3       26.03       16.52      7.34 o 
  -4 -10   3      410.42      475.39     21.11 o 
  -3 -10   3        0.56        2.75      5.51 o 
  -2 -10   3      160.49      172.53     12.85 o 
  -1 -10   3      180.25      173.02      9.18 o 
   0 -10   3       92.30       95.67      7.14 o 
   1 -10   3      527.85      531.38     14.93 o 
   2 -10   3      116.07      149.85     19.27 o 
   3 -10   3      473.33      455.29     14.28 o 
   4 -10   3       12.14        8.50      4.83 o 
   5 -10   3      354.41      381.93     20.19 o 
   6 -10   3        1.09        3.67      4.54 o 
   7 -10   3       31.71       45.45      6.39 o 
   8 -10   3       22.47       21.11      9.18 o 
  -7  -9   3        0.26        1.84      6.42 o 
  -6  -9   3      111.63      138.58     12.85 o 
  -5  -9   3       31.43       36.71      8.26 o 
  -4  -9   3        4.03       -2.29      4.59 o 
  -3  -9   3     1046.92     1039.80     30.29 o 
  -2  -9   3      276.77      270.73     14.68 o 
  -1  -9   3      549.53      535.44     13.94 o 
   0  -9   3       17.05       18.92      4.54 o 
   1  -9   3      667.87      624.13     15.57 o 
   2  -9   3       13.12       11.01      4.54 o 
   3  -9   3      230.18      238.26      9.73 o 
   4  -9   3       34.11       33.10      5.84 o 
   5  -9   3      199.01      217.33      9.73 o 
   6  -9   3        0.54       -2.29      4.59 o 
   7  -9   3       14.31        6.42      7.34 o 
   8  -9   3      216.49      206.49     16.52 o 
  -8  -8   3       22.51       19.27      9.18 o 
  -7  -8   3       85.42      100.40      8.09 o 
  -6  -8   3       56.12       55.98      6.49 o 
  -5  -8   3      495.24      496.02     13.94 o 
  -4  -8   3      184.22      160.60     11.01 o 
  -3  -8   3      782.22      765.39     24.78 o 
  -2  -8   3       46.18       47.86      4.83 o 
  -1  -8   3      473.62      459.01     20.19 o 
   0  -8   3     1201.59     1216.67     22.38 o 
   1  -8   3     2175.78     2057.42     33.42 o 
   2  -8   3      160.31      148.22      7.79 o 
   3  -8   3        2.72        3.00      3.53 o 
   4  -8   3     1117.50     1082.08     22.04 o 
   5  -8   3       35.43       43.65      5.49 o 
   6  -8   3      329.67      336.14     16.06 o 
   7  -8   3       30.59       42.22      9.18 o 
   8  -8   3       36.67       36.71      9.18 o 
   9  -8   3        0.48        0.92      7.34 o 
  -8  -7   3        0.21       -2.27      4.54 o 
  -7  -7   3      508.54      506.90     16.98 o 
  -6  -7   3       53.43       76.63      7.14 o 
  -5  -7   3      126.24      121.59      7.79 o 
  -4  -7   3      483.08      473.55     17.44 o 
  -3  -7   3     1055.82     1032.48     24.32 o 
  -2  -7   3      399.24      406.34      9.92 o 
  -1  -7   3      178.30      183.13      7.44 o 
   0  -7   3     1449.23     1518.15     49.10 o 
   1  -7   3        2.47       -1.30      2.60 o 
   2  -7   3     1095.12     1105.78     20.74 o 
   3  -7   3        0.05        2.75      4.59 o 
   4  -7   3      386.24      379.57     11.34 o 
   5  -7   3       43.50       33.41      6.42 o 
   6  -7   3      107.61      120.48      7.71 o 
   7  -7   3       35.61       25.70      8.26 o 
   8  -7   3        4.37        0.00      6.42 o 
   9  -7   3       31.36       35.79      9.18 o 
  -9  -6   3       33.67       23.86      9.18 o 
  -8  -6   3        7.03        0.71      4.18 o 
  -7  -6   3      426.00      436.31     19.73 o 
  -6  -6   3      138.74      150.62     16.98 o 
  -5  -6   3      729.82      718.59     16.22 o 
  -4  -6   3      902.84      889.05     17.84 o 
  -3  -6   3      224.10      212.98      7.34 o 
  -2  -6   3     1829.04     1637.74    110.85 o 
  -1  -6   3      516.77      563.77      9.04 o 
   0  -6   3     3883.92     3871.95     52.89 o 
   1  -6   3      163.60      155.10      6.49 o 
   2  -6   3     1326.78     1311.95     22.32 o 
   3  -6   3      384.00      399.52     10.97 o 
   4  -6   3      203.40      207.22     11.01 o 
   5  -6   3     1243.87     1287.34     25.70 o 
   6  -6   3      341.84      352.08     11.23 o 
   7  -6   3       80.34       70.67     10.10 o 
   8  -6   3        6.85        2.75      6.42 o 
   9  -6   3      141.08      163.36     13.77 o 
 -10  -5   3        1.83       -3.67      7.34 o 
  -9  -5   3       23.36       29.37      8.26 o 
  -8  -5   3      262.85      241.35     10.32 o 
  -7  -5   3      377.68      388.30     23.40 o 
  -6  -5   3      573.71      609.11     15.24 o 
  -5  -5   3       85.16      107.38      6.79 o 
  -4  -5   3     1742.81     1780.31     52.77 o 
  -3  -5   3     1057.16     1059.18     14.39 o 
  -2  -5   3     5488.82     5598.26     59.51 o 
  -1  -5   3      177.01      183.62      4.96 o 
   0  -5   3      503.11      486.93     10.38 o 
   1  -5   3     2797.93     2692.65     38.27 o 
   2  -5   3     1530.52     1516.71     18.34 o 
   3  -5   3      671.22      674.88     10.36 o 
   4  -5   3       35.47       36.60      3.09 o 
   5  -5   3      529.36      542.24     10.18 o 
   6  -5   3        0.66        9.18      5.51 o 
   7  -5   3       66.20       75.25     10.10 o 
   8  -5   3       32.15       24.78      7.34 o 
   9  -5   3        0.23        1.84      6.42 o 
 -10  -4   3      110.54      113.80     13.77 o 
  -9  -4   3       90.67       91.72      8.36 o 
  -8  -4   3      157.54      165.50     15.14 o 
  -7  -4   3      238.52      237.75      9.73 o 
  -6  -4   3     2919.30     2885.47     43.77 o 
  -5  -4   3        7.10        6.42      5.05 o 
  -4  -4   3      779.72      715.84     14.28 o 
  -3  -4   3     2110.88     2066.25     23.92 o 
  -2  -4   3     1152.46     1121.08     14.44 o 
  -1  -4   3     2960.33     2966.23     32.49 o 
   0  -4   3      202.79      176.91      3.61 o 
   1  -4   3     1763.65     1607.63     18.58 o 
   2  -4   3      139.17      152.97      3.97 o 
   3  -4   3      474.09      531.91      9.17 o 
   4  -4   3     1958.52     1973.57     37.10 o 
   5  -4   3      821.96      783.02     12.45 o 
   6  -4   3       94.26       79.67      6.14 o 
   7  -4   3       87.95       98.03      7.44 o 
   8  -4   3      154.74      150.65      8.44 o 
 -10  -3   3      145.42      155.10     15.60 o 
  -9  -3   3       26.76       32.84      5.97 o 
  -8  -3   3      320.11      316.02     11.63 o 
  -7  -3   3      481.21      455.39     12.93 o 
  -6  -3   3      505.92      483.38     12.64 o 
  -5  -3   3      970.15      923.94     17.84 o 
  -4  -3   3       71.46       90.54      7.34 o 
  -3  -3   3     4003.52     3963.79     42.50 o 
  -2  -3   3      680.09      605.40      8.58 o 
  -1  -3   3     3555.69     3524.36     46.07 o 
   0  -3   3     1204.34     1278.84     15.15 o 
   1  -3   3     4654.87     4608.98     48.55 o 
   2  -3   3      606.90      609.46      8.92 o 
   3  -3   3     1294.67     1211.56     19.34 o 
   4  -3   3      378.27      363.90      7.27 o 
   5  -3   3        7.35       10.59      2.43 o 
   6  -3   3      855.07      884.09     18.49 o 
   7  -3   3        5.61       18.75      4.59 o 
   8  -3   3      123.56      130.05     12.39 o 
   9  -3   3       21.12       22.03      8.26 o 
 -10  -2   3      199.95      208.33     15.60 o 
  -9  -2   3      246.23      242.80     10.58 o 
  -8  -2   3       19.96       20.70      4.83 o 
  -7  -2   3     4709.00     4520.23     63.86 o 
  -6  -2   3      203.37      198.95      8.09 o 
  -5  -2   3     4552.77     4467.94     60.96 o 
  -4  -2   3      556.20      567.22     11.68 o 
  -3  -2   3     3728.60     3845.62     40.91 o 
  -2  -2   3     8071.09     8341.60    103.50 o 
  -1  -2   3     6513.53     6975.65     86.95 o 
   0  -2   3     1812.37     1949.42     21.53 o 
   1  -2   3     1368.67     1410.16     68.23 o 
   2  -2   3      440.23      412.93      6.61 o 
   3  -2   3      121.62      155.74      5.13 o 
   4  -2   3     1671.42     1612.76     19.80 o 
   5  -2   3      212.06      198.44      7.79 o 
   6  -2   3      696.32      701.02     15.89 o 
   7  -2   3       26.17       32.40     10.10 o 
   8  -2   3        2.95        4.59      4.18 o 
   9  -2   3      231.08      253.30     16.52 o 
  10  -2   3       35.35       67.91     11.93 o 
 -11  -1   3       48.58       45.89     11.01 o 
 -10  -1   3        2.30        7.80     10.55 o 
  -9  -1   3      840.76      839.02     19.34 o 
  -8  -1   3      235.91      249.25      9.67 o 
  -7  -1   3     1230.63     1178.35     22.32 o 
  -6  -1   3       16.32       19.27      4.18 o 
  -5  -1   3     1248.23     1233.02     20.74 o 
  -4  -1   3     1400.11     1371.72     21.73 o 
  -3  -1   3       33.63       27.68      3.21 o 
  -2  -1   3     3929.33     4153.50     43.61 o 
  -1  -1   3       50.55       67.59      2.95 o 
   0  -1   3     1830.50     1899.68     26.28 o 
   1  -1   3      574.34      729.21      9.44 o 
   2  -1   3     8830.44     8539.58     87.30 o 
   3  -1   3       35.28       41.31      2.25 o 
   4  -1   3      450.08      407.21      7.12 o 
   5  -1   3     2417.11     2411.39     36.97 o 
   6  -1   3      521.83      523.64     13.31 o 
   7  -1   3      239.29      237.59      9.67 o 
   8  -1   3        2.41       -2.75      5.51 o 
   9  -1   3       91.15      116.55     13.77 o 
 -11   0   3       83.79       89.02     12.85 o 
 -10   0   3       49.99       40.50      6.39 o 
  -9   0   3      262.36      262.88     12.39 o 
  -8   0   3      240.72      243.82     11.47 o 
  -7   0   3        7.79       13.77      3.89 o 
  -6   0   3     4622.53     4397.57     48.07 o 
  -5   0   3      342.03      301.51      5.90 o 
  -4   0   3     2626.94     2652.98     29.59 o 
  -3   0   3     3058.32     3125.57     33.88 o 
  -2   0   3    13926.44    14497.30    147.37 o 
  -1   0   3      239.70      305.29      5.27 o 
   0   0   3     6337.95     6220.53     63.86 o 
   1   0   3     3503.41     3710.42     70.67 o 
   2   0   3     1013.69      959.50     16.22 o 
   3   0   3     4356.80     4481.27     60.99 o 
   4   0   3      547.70      561.70      8.68 o 
   5   0   3      923.49      923.21     18.14 o 
   6   0   3        4.93        9.33      4.59 o 
   7   0   3      276.04      298.77     10.97 o 
   8   0   3       57.69       64.24     10.10 o 
   9   0   3       32.92       42.22      9.18 o 
 -11   1   3        5.39       -3.21      6.42 o 
 -10   1   3      415.31      432.36     14.23 o 
  -9   1   3      525.87      461.80     13.58 o 
  -8   1   3      123.29      132.17     13.77 o 
  -7   1   3       84.32       86.04      6.14 o 
  -6   1   3     1659.67     1588.44     20.18 o 
  -5   1   3       39.59       35.61      3.50 o 
  -4   1   3     1327.24     1372.14     21.39 o 
  -3   1   3      637.43      744.80     16.13 o 
  -2   1   3     4311.67     4419.59     46.60 o 
  -1   1   3     6582.34     6686.74     68.83 o 
   0   1   3      484.35      485.64      6.88 o 
   1   1   3     9431.88     9661.70    128.00 o 
   2   1   3       35.53       32.23      3.24 o 
   3   1   3     2050.61     2099.07     31.78 o 
   4   1   3       75.38       85.60      5.49 o 
   5   1   3      452.77      449.16     20.19 o 
   6   1   3      423.82      437.74     12.28 o 
   7   1   3      342.96      360.67     17.44 o 
   8   1   3        9.83       14.68      7.34 o 
   9   1   3        7.53        5.51      7.34 o 
 -11   2   3        5.60        3.67      8.26 o 
 -10   2   3      112.79      110.98     12.39 o 
  -9   2   3      348.07      345.26     11.89 o 
  -8   2   3      804.41      804.29     18.14 o 
  -7   2   3      673.40      662.07     16.75 o 
  -6   2   3      445.39      391.64      8.22 o 
  -5   2   3      833.40      783.15     11.80 o 
  -4   2   3      400.91      485.58      9.50 o 
  -3   2   3     8071.60     8097.41     83.85 o 
  -2   2   3      136.74      137.76      4.78 o 
  -1   2   3     9055.31     9582.50     97.96 o 
   0   2   3      376.51      384.73      9.78 o 
   1   2   3      135.42      113.24      5.11 o 
   2   2   3     3914.89     4077.28     43.79 o 
   3   2   3     3468.50     3413.15     55.14 o 
   4   2   3      358.25      369.24     10.32 o 
   5   2   3       17.93       18.70      4.18 o 
   6   2   3      482.62      497.97     16.06 o 
   7   2   3       35.91       39.46      8.26 o 
   8   2   3      175.11      192.73     14.68 o 
   9   2   3        2.00        2.75      7.34 o 
 -11   3   3       29.55       42.33      7.80 o 
 -10   3   3      331.20      325.80     12.28 o 
  -9   3   3       56.67       77.25      7.14 o 
  -8   3   3      403.89      400.79     11.99 o 
  -7   3   3      400.61      407.59      9.14 o 
  -6   3   3      121.72      147.33      7.90 o 
  -5   3   3    10540.84    10433.31    108.77 o 
  -4   3   3      448.69      470.52     16.51 o 
  -3   3   3     1191.38     1190.81     15.71 o 
  -2   3   3     5847.52     6037.01     77.50 o 
  -1   3   3     1122.41     1148.76     17.77 o 
   0   3   3     2500.31     2532.78     36.01 o 
   1   3   3      271.25      259.71      5.53 o 
   2   3   3     3721.04     3832.33     53.46 o 
   3   3   3       58.56       57.87      3.91 o 
   4   3   3     1351.51     1348.98     23.91 o 
   5   3   3      342.13      345.16     10.80 o 
   6   3   3     1162.98     1082.93     33.04 o 
   7   3   3        7.66       11.93      7.34 o 
   8   3   3       17.62       11.93      7.34 o 
 -11   4   3       29.04       29.40      5.84 o 
 -10   4   3        7.33       13.31      5.19 o 
  -9   4   3      692.47      687.92     17.19 o 
  -8   4   3        5.38        3.04      2.97 o 
  -7   4   3     1062.68     1049.86     28.98 o 
  -6   4   3      682.94      652.27     11.47 o 
  -5   4   3     2137.06     2123.56     26.49 o 
  -4   4   3     2203.58     2196.96     26.67 o 
  -3   4   3      137.00      131.47      4.70 o 
  -2   4   3     7159.75     7582.28     86.33 o 
  -1   4   3       70.87       52.38      3.18 o 
   0   4   3     3747.12     4042.74     44.26 o 
   1   4   3      462.36      438.10      7.83 o 
   2   4   3     2909.73     2900.74     83.51 o 
   3   4   3      137.23      137.72      7.05 o 
   4   4   3      357.24      372.15     16.98 o 
   5   4   3      225.48      241.84      9.67 o 
   6   4   3       22.37       14.68      6.42 o 
   7   4   3      270.60      276.24     16.52 o 
   8   4   3       51.23       49.56     10.10 o 
 -11   5   3       49.13       44.60      6.79 o 
 -10   5   3       37.90       34.01      5.84 o 
  -9   5   3      497.77      515.16     18.81 o 
  -8   5   3       59.97       75.64      5.30 o 
  -7   5   3      302.17      309.06      8.44 o 
  -6   5   3     1316.08     1291.66     18.72 o 
  -5   5   3     1313.67     1295.79     18.62 o 
  -4   5   3      247.41      235.58      6.36 o 
  -3   5   3       32.61       46.09      3.73 o 
  -2   5   3     2194.74     2097.79     25.58 o 
  -1   5   3     1635.88     1683.58     31.04 o 
   0   5   3     4005.25     3881.90     43.40 o 
   1   5   3      292.96      273.09      7.66 o 
   2   5   3        1.70        4.82      2.35 o 
   3   5   3     1883.34     1876.58     30.78 o 
   4   5   3      359.99      364.04     11.23 o 
   5   5   3      229.00      184.47     12.85 o 
   6   5   3        4.20        2.75      6.42 o 
   7   5   3      115.74      112.88     13.77 o 
 -11   6   3       43.35       48.64      9.18 o 
 -10   6   3       92.38      118.24      8.74 o 
  -9   6   3       42.28       39.69      4.57 o 
  -8   6   3      514.32      537.00     13.01 o 
  -7   6   3        6.91       11.01      3.33 o 
  -6   6   3      372.79      373.61     11.05 o 
  -5   6   3     1043.00     1033.32     15.88 o 
  -4   6   3     2450.76     2392.19     29.66 o 
  -3   6   3     1731.09     1798.80     27.05 o 
  -2   6   3     2186.48     2169.81     27.18 o 
  -1   6   3     2017.44     2073.62     25.92 o 
   0   6   3      507.13      510.18     13.00 o 
   1   6   3     1253.93     1237.67     17.59 o 
   2   6   3       29.31       31.72      4.54 o 
   3   6   3     1413.54     1450.25     29.37 o 
   4   6   3        0.24        5.51      5.51 o 
   5   6   3       47.11       37.63      9.18 o 
   6   6   3      305.07      324.88     18.35 o 
   7   6   3      153.07      176.21     15.60 o 
 -11   7   3        7.78        0.92      7.34 o 
 -10   7   3       41.60       25.70      8.26 o 
  -9   7   3      190.01      199.12     21.11 o 
  -8   7   3      529.48      502.87     11.63 o 
  -7   7   3      536.20      565.55     12.16 o 
  -6   7   3      781.93      760.55     13.93 o 
  -5   7   3     1237.13     1170.26     22.75 o 
  -4   7   3      615.19      623.21     15.13 o 
  -3   7   3      140.93      153.04      5.90 o 
  -2   7   3      837.91      823.66     18.28 o 
  -1   7   3     2776.05     2774.94     33.88 o 
   0   7   3      467.23      471.33      9.88 o 
   1   7   3      329.10      332.50      8.29 o 
   2   7   3        1.18        0.97      2.80 o 
   3   7   3      207.25      188.05      8.36 o 
   4   7   3      250.46      245.04     14.68 o 
   5   7   3      151.46      159.69     12.85 o 
   6   7   3       45.93       57.82     11.01 o 
 -10   8   3       36.45       29.76      6.14 o 
  -9   8   3      335.51      344.08     12.98 o 
  -8   8   3      721.64      688.15     17.84 o 
  -7   8   3      121.53      117.75      8.09 o 
  -6   8   3        0.63       -1.46      2.91 o 
  -5   8   3     2133.39     2062.04     27.67 o 
  -4   8   3        0.05        2.42      2.90 o 
  -3   8   3     1421.27     1355.50     50.02 o 
  -2   8   3       99.86       94.60     11.05 o 
  -1   8   3      820.22      819.18     14.10 o 
   0   8   3       95.69       95.45      5.46 o 
   1   8   3      110.30      115.89      5.99 o 
   2   8   3      268.58      283.06     19.27 o 
   3   8   3        0.37       -2.29      4.59 o 
   4   8   3      203.23      223.01     14.68 o 
   5   8   3       27.90       16.52      7.34 o 
   6   8   3       88.50       79.84     12.85 o 
 -10   9   3        1.90       -0.37      5.51 o 
  -9   9   3      146.81      167.18     11.47 o 
  -8   9   3       43.21       62.83      7.44 o 
  -7   9   3      549.44      505.02     15.89 o 
  -6   9   3        9.83       10.88      4.41 o 
  -5   9   3      165.53      164.06      8.74 o 
  -4   9   3      358.31      341.31     11.99 o 
  -3   9   3      176.62      189.01      7.01 o 
  -2   9   3      846.75      823.31     14.97 o 
  -1   9   3      167.61      172.89      6.85 o 
   0   9   3      349.47      368.37      9.51 o 
   1   9   3       16.51       20.25      3.71 o 
   2   9   3      132.69      132.79      9.18 o 
   3   9   3      335.44      392.79     19.27 o 
   4   9   3      483.42      497.41     22.94 o 
   5   9   3        0.38        1.84      7.34 o 
  -9  10   3      176.07      156.06     11.03 o 
  -8  10   3      106.29      112.75      9.39 o 
  -7  10   3      249.02      217.06     10.69 o 
  -6  10   3      123.73      138.06      9.67 o 
  -5  10   3       35.22       34.10      8.26 o 
  -4  10   3      833.25      812.17     19.44 o 
  -3  10   3      270.17      281.71     19.27 o 
  -2  10   3      195.30      198.49      9.67 o 
  -1  10   3      244.60      241.23     10.69 o 
   0  10   3     1110.45     1084.16     24.78 o 
   1  10   3       16.49       20.16      3.98 o 
   2  10   3      131.50      133.07     12.85 o 
   3  10   3      124.74      133.99     13.77 o 
   4  10   3       19.54       28.45      9.18 o 
  -8  11   3      117.87      111.87     13.77 o 
  -7  11   3       40.45       34.07      6.39 o 
  -6  11   3       18.18       16.98      5.84 o 
  -5  11   3       66.06       53.87     10.55 o 
  -4  11   3      170.03      176.59     10.04 o 
  -3  11   3       82.11       78.05      9.64 o 
  -2  11   3      148.88      144.87      9.26 o 
  -1  11   3      114.61      113.06      9.02 o 
   0  11   3       99.78       98.20      8.09 o 
   1  11   3       83.86      106.46     12.85 o 
  -6  12   3       19.63       19.27      5.84 o 
  -5  12   3      345.85      358.29     14.59 o 
  -4  12   3      100.90      122.06     11.47 o 
  -3  12   3      185.61      169.46     16.98 o 
  -2  12   3        0.03        0.86      4.83 o 
  -1  12   3      233.26      236.48     11.63 o 
   0  12   3       12.25       13.08      5.07 o 
  -3  13   3      178.40      192.18     11.34 o 
  -2  13   3        3.09       -0.22      5.49 o 
   0 -13   4      164.78      177.12     14.68 o 
   1 -13   4        5.07       -2.27      4.54 o 
   2 -13   4      118.69      113.26      9.39 o 
   3 -13   4       13.76       11.66      5.49 o 
  -3 -12   4        5.22        2.75      6.42 o 
  -2 -12   4       62.46       78.01     11.01 o 
  -1 -12   4       39.99       43.13      9.18 o 
   0 -12   4       68.30       82.60     11.01 o 
   1 -12   4       56.67       47.66      6.79 o 
   2 -12   4       32.96       24.69      6.14 o 
   3 -12   4       23.55       16.84      5.49 o 
   4 -12   4        6.89        8.26      5.19 o 
   5 -12   4       45.57       54.57      7.79 o 
  -5 -11   4       27.27       42.22      9.18 o 
  -4 -11   4       81.83       98.20     11.93 o 
  -3 -11   4      194.06      189.05     13.77 o 
  -2 -11   4      352.78      348.74     18.35 o 
  -1 -11   4        1.21       -2.75      5.51 o 
   0 -11   4       50.47       60.59      6.79 o 
   1 -11   4      331.34      345.60     12.64 o 
   2 -11   4        2.84        2.75      4.59 o 
   3 -11   4       39.94       41.67      6.39 o 
   4 -11   4       74.87       78.97      7.79 o 
   5 -11   4       29.45       36.95      6.49 o 
   6 -11   4       45.77       50.49     10.55 o 
  -6 -10   4      157.87      208.33     15.60 o 
  -5 -10   4       79.16       75.25     10.10 o 
  -4 -10   4        2.12       -2.75      5.51 o 
  -3 -10   4      311.05      320.29     17.44 o 
  -2 -10   4       28.65       29.37      8.26 o 
  -1 -10   4      251.12      226.99     15.60 o 
   0 -10   4      186.08      178.54      8.74 o 
   1 -10   4      211.26      216.59      9.73 o 
   2 -10   4       90.19      100.84      8.09 o 
   3 -10   4        0.18        3.11      4.18 o 
   4 -10   4      248.75      260.06     12.39 o 
   5 -10   4       15.72       16.68      5.49 o 
   6 -10   4       29.94       33.50      6.88 o 
   7 -10   4        8.50        4.59      8.26 o 
  -7  -9   4       83.94       80.76     11.01 o 
  -6  -9   4        4.95       -2.75      5.51 o 
  -5  -9   4      174.27      201.90     13.77 o 
  -4  -9   4       16.89       16.52      6.42 o 
  -3  -9   4      416.33      422.16     18.35 o 
  -2  -9   4       54.70       44.97      8.26 o 
  -1  -9   4      148.95      150.28      7.44 o 
   0  -9   4      561.88      565.37     14.59 o 
   1  -9   4      151.63      150.10      8.09 o 
   2  -9   4      284.50      286.92     10.38 o 
   3  -9   4        9.03        5.97      3.89 o 
   4  -9   4        6.66        4.13      3.89 o 
   5  -9   4      150.99      137.04      9.02 o 
   6  -9   4      163.84      178.04     14.68 o 
   7  -9   4        5.80       12.85      7.34 o 
   8  -9   4        1.77       -3.67      7.34 o 
  -8  -8   4       84.72       64.97      8.72 o 
  -7  -8   4      287.55      299.18     17.44 o 
  -5  -8   4       69.61       79.84      9.18 o 
  -4  -8   4      318.82      331.30     15.60 o 
  -3  -8   4       42.09       46.80      8.26 o 
  -2  -8   4     1401.32     1377.82     23.98 o 
  -1  -8   4      497.69      504.24     26.16 o 
   0  -8   4      286.84      269.76      9.39 o 
   1  -8   4      250.05      241.85      9.09 o 
   2  -8   4      744.80      747.51     16.87 o 
   3  -8   4      416.50      393.39     12.39 o 
   4  -8   4      244.85      243.26     10.04 o 
   5  -8   4      347.82      359.78     12.28 o 
   6  -8   4       14.98       23.86      8.26 o 
   7  -8   4       43.66       44.97      9.18 o 
   8  -8   4       60.83       38.55      9.18 o 
  -9  -7   4      100.02       93.89      9.02 o 
  -8  -7   4       10.34        6.02      6.88 o 
  -7  -7   4        1.81        6.88      4.54 o 
  -6  -7   4      337.99      357.31     11.99 o 
  -5  -7   4        0.76       -0.61      3.73 o 
  -4  -7   4      432.38      417.94     21.11 o 
  -3  -7   4      197.53      193.88      7.44 o 
  -2  -7   4      715.04      725.93     22.03 o 
  -1  -7   4       77.54       82.76      5.84 o 
   0  -7   4       78.83       71.69      5.84 o 
   1  -7   4      793.81      795.86     20.65 o 
   2  -7   4      894.17      872.71     17.84 o 
   3  -7   4       38.80       40.71     11.47 o 
   4  -7   4        0.02       -1.62      3.24 o 
   5  -7   4      250.01      275.26     23.86 o 
   6  -7   4       14.37       11.93      6.42 o 
   7  -7   4       54.84       62.41     10.10 o 
   8  -7   4       35.36        4.59      7.34 o 
  -9  -6   4        0.69       -2.42      4.83 o 
  -8  -6   4      199.05      187.52     10.04 o 
  -7  -6   4      104.78       97.74      7.79 o 
  -6  -6   4     1009.54     1004.93     20.77 o 
  -5  -6   4       19.86       25.59      5.05 o 
  -4  -6   4      241.53      255.86      9.02 o 
  -3  -6   4     2475.72     2390.50     28.57 o 
  -2  -6   4     2409.86     2392.54     47.72 o 
  -1  -6   4      372.98      368.98      6.98 o 
   0  -6   4      119.40      114.26      5.84 o 
   1  -6   4     1582.16     1528.85     24.98 o 
   2  -6   4      154.72      151.61      6.79 o 
   3  -6   4     1688.28     1683.63     27.81 o 
   4  -6   4      465.56      473.35     12.54 o 
   5  -6   4      515.11      489.69     12.85 o 
   6  -6   4      211.24      218.42     14.68 o 
   7  -6   4       47.00       53.23      9.18 o 
   8  -6   4       45.01       30.29      9.18 o 
   9  -6   4        2.49        0.00      7.34 o 
 -10  -5   4      261.43      298.27     19.27 o 
  -9  -5   4       11.54       10.04      5.07 o 
  -8  -5   4       94.13       99.02      8.09 o 
  -7  -5   4      180.11      182.39      9.02 o 
  -6  -5   4      259.21      259.57     10.04 o 
  -5  -5   4      511.71      506.60     24.78 o 
  -4  -5   4      229.73      230.96      8.09 o 
  -3  -5   4      441.55      404.63      7.68 o 
  -2  -5   4      123.89      105.83     12.05 o 
  -1  -5   4     2103.39     2029.40     28.46 o 
   0  -5   4      341.54      331.16      5.62 o 
   1  -5   4      777.91      736.94     14.23 o 
   2  -5   4     1270.83     1232.79     30.44 o 
   3  -5   4      127.92      124.14      8.72 o 
   4  -5   4      608.47      595.50     20.19 o 
   5  -5   4        1.30        0.92      5.51 o 
   6  -5   4      302.32      310.20     16.52 o 
   7  -5   4        8.96       33.04      7.34 o 
   8  -5   4       17.64       33.96      8.26 o 
   9  -5   4       37.11       37.63      9.18 o 
 -10  -4   4       19.27       26.61      6.14 o 
  -9  -4   4      216.95      212.15     10.58 o 
  -8  -4   4      137.84      138.12      8.44 o 
  -7  -4   4      209.27      203.21      9.02 o 
  -6  -4   4        7.68        7.13      4.18 o 
  -5  -4   4      427.50      443.88     14.68 o 
  -4  -4   4      343.09      333.14      9.39 o 
  -3  -4   4     3036.49     3037.61     34.05 o 
  -2  -4   4     1182.82     1200.02     15.17 o 
  -1  -4   4     2685.28     2602.73     36.34 o 
   0  -4   4     4034.26     4166.71     44.83 o 
   1  -4   4     1294.79     1323.57     23.84 o 
   2  -4   4    18939.12    19721.47    199.67 o 
   3  -4   4      747.51      720.60     11.18 o 
   4  -4   4      930.63      836.66     33.82 o 
   5  -4   4      339.45      329.05     10.32 o 
   6  -4   4      275.38      314.98     10.69 o 
   7  -4   4      140.23      147.76     11.93 o 
   8  -4   4       68.89       74.34     10.10 o 
 -10  -3   4       17.95       12.36      7.34 o 
  -9  -3   4      163.71      176.82      9.67 o 
  -8  -3   4        0.80       -2.98      5.97 o 
  -7  -3   4       38.20       37.98      6.42 o 
  -6  -3   4      913.01      829.87     30.74 o 
  -5  -3   4     1321.39     1317.21     27.07 o 
  -4  -3   4      505.92      505.69      7.54 o 
  -3  -3   4      110.66      114.91      4.59 o 
  -2  -3   4     5335.21     5090.62     76.16 o 
  -1  -3   4     1100.91     1070.79     13.59 o 
   0  -3   4     3538.31     3632.40     39.19 o 
   1  -3   4      283.23      245.53      6.17 o 
   2  -3   4     3074.72     2956.23     42.14 o 
   3  -3   4       28.19       18.71      4.41 o 
   4  -3   4      641.50      609.75     10.24 o 
   5  -3   4      571.05      567.05     13.94 o 
   6  -3   4      165.93      164.61     11.47 o 
   7  -3   4       19.21       23.01      6.88 o 
   8  -3   4       23.94       25.43      5.19 o 
 -11  -2   4        2.94       -3.67      7.34 o 
 -10  -2   4      165.56      162.44      9.92 o 
  -9  -2   4      522.14      474.26     14.50 o 
  -8  -2   4       11.53       17.44      4.54 o 
  -7  -2   4      181.18      160.45      8.74 o 
  -6  -2   4     1610.89     1542.23     26.58 o 
  -5  -2   4      417.70      400.66     10.38 o 
  -4  -2   4     3977.89     4026.23     43.69 o 
  -3  -2   4      285.50      267.32      5.94 o 
  -2  -2   4     4077.92     4188.35     55.15 o 
  -1  -2   4     1304.29     1514.94     17.83 o 
   0  -2   4      849.25      831.69     13.58 o 
   1  -2   4     5583.80     5701.69     59.61 o 
   2  -2   4      428.67      395.81      6.88 o 
   3  -2   4     2613.61     2653.38     30.16 o 
   4  -2   4        0.13       -2.75      5.51 o 
   5  -2   4      285.95      293.25      9.73 o 
   6  -2   4      394.05      373.22     11.34 o 
   7  -2   4      473.12      485.24     13.94 o 
   8  -2   4        0.90        0.92      4.59 o 
   9  -2   4        3.84       -3.21      6.42 o 
 -11  -1   4       27.71       43.34      9.18 o 
 -10  -1   4      163.40      157.85      9.67 o 
  -9  -1   4       34.15       29.02      5.49 o 
  -8  -1   4      130.93      145.27      8.09 o 
  -7  -1   4      645.40      600.76     14.88 o 
  -6  -1   4     2674.19     2636.47     39.57 o 
  -5  -1   4      349.62      397.62     10.54 o 
  -4  -1   4     1164.42     1227.74     15.38 o 
  -3  -1   4     2385.74     2561.20     28.75 o 
  -2  -1   4     1209.70     1172.39     14.63 o 
  -1  -1   4     5234.56     5532.63     57.72 o 
   0  -1   4     1194.56     1111.20     13.71 o 
   1  -1   4     2943.23     2946.95     32.21 o 
   2  -1   4      317.78      309.59      5.05 o 
   3  -1   4     2468.76     2294.75     34.39 o 
   4  -1   4       16.20       19.45      3.89 o 
   5  -1   4       36.54       28.48      4.54 o 
   6  -1   4      152.75      150.28      8.09 o 
   7  -1   4       70.57       79.43      6.79 o 
   8  -1   4       39.40       37.63      9.18 o 
   9  -1   4        0.01       -2.75      7.34 o 
 -11   0   4        5.02        7.34      5.19 o 
 -10   0   4      296.66      319.54     11.99 o 
  -9   0   4      104.35       94.60      7.44 o 
  -8   0   4     1738.65     1675.38     29.77 o 
  -7   0   4      106.93      112.03      7.34 o 
  -6   0   4      516.46      520.25      9.01 o 
  -5   0   4     6665.07     6658.23     70.73 o 
  -4   0   4     6726.25     7127.08     74.48 o 
  -3   0   4     5690.61     6118.27     78.80 o 
  -2   0   4     1847.37     1800.43     21.00 o 
  -1   0   4     7762.42     7837.06     80.83 o 
   0   0   4      921.55      994.49     12.69 o 
   1   0   4     1141.19     1094.97     13.22 o 
   2   0   4     2324.98     2322.46     34.39 o 
   3   0   4      276.77      247.84      7.79 o 
   4   0   4      188.65      176.35      7.44 o 
   5   0   4      294.05      313.73     10.32 o 
   6   0   4     1003.84     1016.44     30.74 o 
   7   0   4       36.22       47.65     13.31 o 
   8   0   4       73.34      104.62     12.85 o 
   9   0   4        0.86       17.44      8.26 o 
 -11   1   4        6.10        4.41      4.83 o 
 -10   1   4       30.89       27.58      8.72 o 
  -9   1   4      614.56      627.53     16.18 o 
  -8   1   4      236.34      223.87     12.85 o 
  -7   1   4     1202.86     1170.80     49.10 o 
  -6   1   4      229.92      231.12      6.21 o 
  -5   1   4     2517.32     2430.30     28.37 o 
  -4   1   4      392.78      483.47     10.77 o 
  -3   1   4      330.67      280.86      5.78 o 
  -2   1   4     8029.13     8501.71     87.74 o 
  -1   1   4     7382.16     7492.35     96.69 o 
   0   1   4     1027.80     1005.00     13.43 o 
   1   1   4        5.96        6.35      1.32 o 
   2   1   4     4855.04     5014.69     67.81 o 
   3   1   4       17.98        8.74      5.51 o 
   4   1   4     1792.61     1754.08     29.18 o 
   5   1   4        9.18        9.32      4.18 o 
   6   1   4       35.66       40.05      5.19 o 
   7   1   4      135.47      143.17     13.77 o 
   8   1   4        0.23       -2.75      5.51 o 
   9   1   4       34.34       33.96      9.18 o 
 -11   2   4      103.80      113.28      9.02 o 
 -10   2   4        9.69        2.75      4.54 o 
  -9   2   4      657.65      644.77     16.54 o 
  -8   2   4      156.43      139.16      7.79 o 
  -7   2   4      222.67      239.69      7.01 o 
  -6   2   4     1884.19     1909.30     24.12 o 
  -5   2   4     4096.37     4022.36     44.83 o 
  -4   2   4     3006.46     3026.77     34.42 o 
  -3   2   4     1695.67     1739.74     21.18 o 
  -2   2   4     1401.28     1424.47     17.63 o 
  -1   2   4       53.98       49.46      2.67 o 
   0   2   4     3288.76     3367.77     36.99 o 
   1   2   4     1046.62     1024.33     13.09 o 
   2   2   4     1206.36     1097.34     31.20 o 
   3   2   4      168.44      174.72      7.44 o 
   4   2   4      580.18      582.87     18.81 o 
   5   2   4      531.31      539.41     16.98 o 
   6   2   4      143.14      144.28     18.81 o 
   7   2   4      206.00      224.85     15.60 o 
   8   2   4       11.80       10.10      7.34 o 
 -11   3   4       33.01       34.47      6.14 o 
 -10   3   4      100.06      115.94      8.74 o 
  -9   3   4      181.47      181.25      9.09 o 
  -8   3   4      588.98      588.20     15.24 o 
  -7   3   4      849.23      807.49     13.71 o 
  -6   3   4      814.64      815.16     13.39 o 
  -5   3   4        0.61        0.61      2.12 o 
  -4   3   4     3617.89     3689.00     41.49 o 
  -3   3   4      136.09      174.60      5.10 o 
  -2   3   4     7188.63     7548.22     79.24 o 
  -1   3   4      506.91      516.05      8.61 o 
   0   3   4     5092.93     5202.56     69.46 o 
   1   3   4     1401.44     1417.33     17.95 o 
   2   3   4      163.72      149.79      4.28 o 
   3   3   4     2898.53     2770.66     41.82 o 
   4   3   4      657.01      612.25     14.88 o 
   5   3   4        4.28        7.34      7.34 o 
   6   3   4      290.75      303.77     17.44 o 
   7   3   4      202.78      172.53     14.68 o 
   8   3   4       14.32        3.67      7.34 o 
 -11   4   4       16.91       10.80      5.49 o 
 -10   4   4      330.05      318.09     17.90 o 
  -9   4   4       37.14       45.14      5.84 o 
  -8   4   4     1097.56     1059.57     17.27 o 
  -7   4   4        8.26        7.80      3.57 o 
  -6   4   4     1372.32     1386.24     19.59 o 
  -5   4   4      887.36      867.57     13.78 o 
  -4   4   4     4737.26     4796.11     66.84 o 
  -3   4   4       23.74       33.78      2.97 o 
  -2   4   4     1350.20     1349.29     17.80 o 
  -1   4   4     1821.43     1581.68     20.25 o 
   0   4   4     1122.75     1079.34     19.47 o 
   1   4   4      612.76      572.81      9.70 o 
   2   4   4       52.75       47.62      4.83 o 
   3   4   4      571.16      564.85     14.23 o 
   4   4   4       66.08       72.57      6.39 o 
   5   4   4      208.16      224.75      9.67 o 
   6   4   4       74.94       71.58     11.01 o 
   7   4   4       45.16       57.82     11.01 o 
 -11   5   4       39.28       40.35      6.49 o 
 -10   5   4       91.71       96.68      8.44 o 
  -9   5   4      114.73      132.54      8.36 o 
  -8   5   4     1242.47     1257.60     19.76 o 
  -7   5   4       69.92       68.72      9.64 o 
  -6   5   4       24.56       22.49      3.33 o 
  -5   5   4     1393.76     1402.91     19.95 o 
  -4   5   4      528.94      529.63     10.07 o 
  -3   5   4     3359.58     3317.87     38.66 o 
  -2   5   4        1.11        2.14      2.12 o 
  -1   5   4     3342.72     3274.87     52.48 o 
   0   5   4      768.37      758.88     12.11 o 
   1   5   4     1007.88     1018.65     15.07 o 
   2   5   4     2315.82     2228.84     35.67 o 
   3   5   4      501.15      461.97     22.03 o 
   4   5   4      797.35      790.17     38.09 o 
   5   5   4        6.25       11.01      6.42 o 
   6   5   4      110.83       78.93     11.01 o 
   7   5   4       33.88       31.20      9.18 o 
 -11   6   4       18.64       29.75      6.14 o 
 -10   6   4      101.09      102.79      8.44 o 
  -9   6   4      126.01      146.29      7.05 o 
  -8   6   4       91.03       78.56      5.46 o 
  -7   6   4      661.24      652.93     13.06 o 
  -6   6   4        0.14        0.76      2.80 o 
  -5   6   4     3795.34     3681.16     43.44 o 
  -4   6   4      221.93      227.59      9.52 o 
  -3   6   4     1083.45     1102.19     16.76 o 
  -2   6   4      661.73      615.96     11.25 o 
  -1   6   4     1405.82     1391.69     19.56 o 
   0   6   4     1251.80     1216.47     17.75 o 
   1   6   4     1343.92     1373.72     45.43 o 
   2   6   4      649.77      642.71     22.48 o 
   3   6   4        0.66        1.84      3.53 o 
   4   6   4     1051.84     1015.02     32.12 o 
   5   6   4       13.68       14.68      7.34 o 
   6   6   4       43.42       44.05     10.10 o 
 -11   7   4       25.42       27.53      9.18 o 
 -10   7   4        2.46       -0.92      5.51 o 
  -9   7   4      439.37      447.13     13.67 o 
  -8   7   4      152.61      149.97      9.39 o 
  -7   7   4      689.85      641.45     17.53 o 
  -6   7   4       64.48       72.24      5.25 o 
  -5   7   4       53.16       60.80      4.93 o 
  -4   7   4     2195.98     2104.16     27.89 o 
  -3   7   4     1314.01     1349.78     19.94 o 
  -2   7   4      289.18      285.45      7.91 o 
  -1   7   4      284.15      262.60      7.54 o 
   0   7   4     1499.09     1546.53     21.84 o 
   1   7   4      568.78      553.46     11.19 o 
   2   7   4     1022.39      988.82     32.58 o 
   3   7   4      179.96      185.28      9.02 o 
   4   7   4      159.51      128.48     12.85 o 
   5   7   4       29.82       36.71      9.18 o 
   6   7   4        1.68       -3.67      7.34 o 
 -10   8   4        9.36        1.38      4.54 o 
  -9   8   4       18.22       19.49      5.49 o 
  -8   8   4       59.96       72.53     16.06 o 
  -7   8   4       56.16       54.87     10.55 o 
  -6   8   4      117.50      126.27      7.05 o 
  -5   8   4       10.86       11.68      3.44 o 
  -4   8   4     1363.46     1343.31     20.63 o 
  -3   8   4       71.72       79.67      5.23 o 
  -2   8   4     1144.96     1147.66     18.16 o 
  -1   8   4      550.45      541.89     11.63 o 
   0   8   4     2109.12     2110.12     28.38 o 
   1   8   4       90.18      105.55      7.79 o 
   2   8   4       41.93       37.63      5.19 o 
   3   8   4      470.36      449.69     21.11 o 
   4   8   4       79.26       86.27     11.01 o 
   5   8   4       73.05       87.19     12.85 o 
 -10   9   4       34.77       34.00      6.79 o 
  -9   9   4       11.66       -1.44      4.41 o 
  -8   9   4      366.55      379.51     13.94 o 
  -7   9   4        1.10        6.42      8.26 o 
  -6   9   4      603.99      564.33     27.07 o 
  -5   9   4      174.70      151.21      9.02 o 
  -4   9   4     1540.47     1539.51     26.93 o 
  -3   9   4       20.37       18.37      3.63 o 
  -2   9   4       74.34       78.90      5.46 o 
  -1   9   4      695.24      654.44     13.38 o 
   0   9   4        4.92        4.89      3.18 o 
   1   9   4      872.10      879.00     20.43 o 
   2   9   4       21.92       25.99      5.19 o 
   3   9   4       33.96       25.70      7.34 o 
   4   9   4       32.40       38.55      9.18 o 
  -9  10   4       12.94       14.58      5.73 o 
  -8  10   4      152.50      157.77     10.97 o 
  -7  10   4       51.37       52.91      7.34 o 
  -6  10   4      280.28      279.27     11.99 o 
  -5  10   4      104.83      115.97      9.02 o 
  -4  10   4       31.91       25.96      5.51 o 
  -3  10   4      673.56      630.51     17.11 o 
  -2  10   4       60.20       69.59      7.05 o 
  -1  10   4      345.79      344.34      9.65 o 
   0  10   4        0.91       -0.10      3.50 o 
   1  10   4      195.32      209.75     10.38 o 
   2  10   4       27.13        9.18      7.34 o 
   3  10   4        9.71        9.18      7.34 o 
  -8  11   4      108.26       91.77     12.85 o 
  -7  11   4      104.88      111.52      9.73 o 
  -6  11   4       10.54       12.36      5.49 o 
  -5  11   4      377.47      361.25     13.94 o 
  -4  11   4       20.94       13.31      5.19 o 
  -3  11   4      482.75      528.73     16.46 o 
  -2  11   4        0.24       -0.13      4.41 o 
  -1  11   4        1.00        3.41      4.59 o 
   0  11   4      366.17      361.59     19.27 o 
   1  11   4      140.54      166.11     15.60 o 
  -6  12   4        4.00        2.29      5.19 o 
  -5  12   4       95.57       92.64     14.22 o 
  -4  12   4      141.94      164.50     10.58 o 
  -3  12   4      195.76      201.06     10.69 o 
  -2  12   4      145.03      143.23     10.69 o 
  -1  12   4       25.61       42.32      6.79 o 
   0  12   4      133.67      154.18     15.60 o 
   1 -13   5       99.41      125.73     13.77 o 
   2 -13   5        5.98       -2.42      4.83 o 
  -3 -12   5      128.65      151.43     14.68 o 
  -2 -12   5        1.31        0.92      6.42 o 
  -1 -12   5       48.95       50.48     10.10 o 
   0 -12   5       41.47       33.04      8.26 o 
   1 -12   5       39.06       52.20      7.14 o 
   2 -12   5       78.68       73.39      8.09 o 
   3 -12   5       29.79       33.14      6.49 o 
   4 -12   5       79.27       77.77      8.44 o 
  -5 -11   5       70.87       99.12     12.85 o 
  -4 -11   5        9.49        9.18      6.42 o 
  -3 -11   5       14.06       12.85      7.34 o 
  -2 -11   5      260.87      267.06     16.52 o 
  -1 -11   5      131.48      113.80     11.93 o 
   0 -11   5       74.49       76.18      7.14 o 
   1 -11   5        0.76        3.74      5.05 o 
   2 -11   5      115.92      114.11      8.74 o 
   3 -11   5        0.06        3.21      5.97 o 
   4 -11   5       38.38       47.78      6.79 o 
   5 -11   5        5.61        3.37      4.83 o 
  -6 -10   5       28.00       45.89     10.10 o 
  -5 -10   5       28.74       30.29      8.26 o 
  -4 -10   5      157.66      136.74     12.85 o 
  -3 -10   5       44.64       50.48      9.18 o 
  -2 -10   5      253.37      255.13     14.68 o 
  -1 -10   5        0.02       -2.75      5.51 o 
   0 -10   5      152.79      170.70      8.74 o 
   1 -10   5      416.51      406.60     14.22 o 
   2 -10   5      614.17      624.55     16.87 o 
   3 -10   5        4.14        5.72      4.18 o 
   4 -10   5        0.10       -1.95      3.89 o 
   5 -10   5      101.04      111.56      9.02 o 
   6 -10   5        7.50        0.00      7.34 o 
  -7  -9   5        0.10       -2.75      5.51 o 
  -6  -9   5      289.96      325.80     17.44 o 
  -5  -9   5       27.42       33.04      8.26 o 
  -4  -9   5      108.47      102.79     11.01 o 
  -3  -9   5      145.47      110.13     11.01 o 
  -2  -9   5      621.79      625.90     22.94 o 
  -1  -9   5       15.13       12.71      4.18 o 
   0  -9   5      101.55      119.77      9.64 o 
   1  -9   5      110.72      125.35      7.71 o 
   2  -9   5       10.61        6.00      5.51 o 
   3  -9   5      127.18      123.94     14.22 o 
   4  -9   5        2.64       -1.95      3.89 o 
   5  -9   5       83.84       98.20     11.93 o 
   6  -9   5       14.36        5.51      7.34 o 
   7  -9   5       33.77       43.13     10.10 o 
  -8  -8   5       36.38       31.20      9.18 o 
  -7  -8   5        1.48       -2.75      5.51 o 
  -6  -8   5      370.85      350.58     18.35 o 
  -5  -8   5       42.71       36.71      8.26 o 
  -4  -8   5      402.89      381.78     17.44 o 
  -3  -8   5      333.30      341.40     15.60 o 
  -2  -8   5       49.71       61.20      7.80 o 
  -1  -8   5      504.16      529.45     13.58 o 
   0  -8   5      330.44      306.31     10.38 o 
   1  -8   5     1351.41     1339.63     24.63 o 
   2  -8   5       92.33       85.04      6.79 o 
   3  -8   5      535.92      524.22     14.23 o 
   4  -8   5       43.41       37.23      5.49 o 
   5  -8   5       43.55       58.74     10.10 o 
   6  -8   5      113.38      134.91     13.77 o 
   7  -8   5       44.77       66.08     11.93 o 
   8  -8   5        1.49       -3.67      7.34 o 
  -9  -7   5        0.53       -2.52      5.05 o 
  -8  -7   5       26.22       16.98      5.84 o 
  -7  -7   5      204.12      192.45      9.73 o 
  -6  -7   5      287.10      290.00     13.31 o 
  -5  -7   5      366.45      353.11     11.63 o 
  -4  -7   5       41.59       37.63      8.26 o 
  -2  -7   5      251.02      259.43     15.14 o 
  -1  -7   5     2330.00     2249.56     34.71 o 
   0  -7   5        2.42       -2.29      5.05 o 
   1  -7   5      254.74      241.79      9.39 o 
   2  -7   5      321.87      310.44     14.22 o 
   3  -7   5      328.75      351.20     10.97 o 
   4  -7   5       14.90        6.85      5.51 o 
   5  -7   5        0.13       -0.92      6.42 o 
   6  -7   5       81.08      107.38     11.93 o 
   7  -7   5        0.34        2.75      6.42 o 
   8  -7   5       12.39       14.68      8.26 o 
  -9  -6   5      110.18      105.93      9.09 o 
  -8  -6   5      123.66      124.23      9.09 o 
  -7  -6   5      125.77      126.95      8.74 o 
  -6  -6   5      116.54      113.39      9.64 o 
  -5  -6   5     1898.75     1900.43     31.78 o 
  -4  -6   5       10.54        9.64      3.89 o 
  -3  -6   5      470.48      423.58     10.58 o 
  -2  -6   5      780.06      791.91     13.60 o 
  -1  -6   5      524.92      488.75     11.68 o 
   0  -6   5     1000.51      969.60     18.17 o 
   1  -6   5        8.32        5.97      3.24 o 
   2  -6   5      612.48      587.75     28.45 o 
   3  -6   5       66.25       48.99      5.07 o 
   4  -6   5       63.95       58.06      8.26 o 
   5  -6   5      326.59      315.70     16.52 o 
   6  -6   5      239.26      236.78     15.60 o 
   7  -6   5        1.93       -2.75      6.42 o 
   8  -6   5       15.48       18.35      7.34 o 
 -10  -5   5        1.67        0.31      4.83 o 
  -9  -5   5      157.03      178.24     10.32 o 
  -8  -5   5       33.05       18.95      5.51 o 
  -7  -5   5      305.89      290.50     11.03 o 
  -6  -5   5      476.67      449.69     12.98 o 
  -5  -5   5      592.10      608.26     22.03 o 
  -4  -5   5      766.13      767.29     16.18 o 
  -3  -5   5      215.68      250.30      5.90 o 
  -2  -5   5     2623.84     2434.13     61.15 o 
  -1  -5   5      313.22      275.28      9.10 o 
   0  -5   5     1051.70     1003.55     14.17 o 
   1  -5   5      291.28      305.98     14.22 o 
   2  -5   5     1286.31     1203.17     21.02 o 
   3  -5   5       80.68       76.31     16.52 o 
   4  -5   5      245.46      265.23     14.68 o 
   5  -5   5       75.46       70.67      9.18 o 
   6  -5   5        2.42       -2.75      5.51 o 
   7  -5   5      148.28      152.34     12.85 o 
   8  -5   5        0.12       -3.21      6.42 o 
 -10  -4   5       90.53       92.42     11.93 o 
  -9  -4   5      322.29      315.06     12.64 o 
  -8  -4   5      266.25      230.32     19.73 o 
  -7  -4   5        1.06        2.75      3.89 o 
  -6  -4   5     3908.31     3681.93     56.44 o 
  -5  -4   5      360.29      334.66     10.38 o 
  -4  -4   5     2249.93     2200.71     33.42 o 
  -3  -4   5      376.69      403.89      7.51 o 
  -2  -4   5      721.88      716.35     13.58 o 
  -1  -4   5     2763.49     2809.77     34.48 o 
   0  -4   5     2095.12     2163.73     25.21 o 
   1  -4   5      369.45      360.36      6.98 o 
   2  -4   5       45.63       56.37      3.44 o 
   3  -4   5      205.60      205.05      5.70 o 
   4  -4   5        0.69        0.00      1.70 o 
   5  -4   5      320.85      311.11     15.60 o 
   6  -4   5       15.88        9.18      6.42 o 
   7  -4   5      148.41      149.59     11.93 o 
   8  -4   5        0.39        6.42      6.42 o 
 -11  -3   5       22.11       26.61      8.26 o 
 -10  -3   5       61.77       54.43     16.06 o 
  -9  -3   5       22.35       24.83     13.77 o 
  -8  -3   5      867.85      830.13     32.12 o 
  -7  -3   5      245.34      275.16     18.35 o 
  -6  -3   5     1360.31     1351.17     24.33 o 
  -5  -3   5       17.92       12.85      3.24 o 
  -4  -3   5     1352.24     1315.60     16.74 o 
  -3  -3   5     1456.61     1446.98     23.86 o 
  -2  -3   5      840.83      840.09     11.83 o 
  -1  -3   5     1424.18     1431.88     20.38 o 
   0  -3   5      565.92      521.95      8.44 o 
   1  -3   5      750.02      670.44     10.72 o 
   2  -3   5      296.27      307.20      7.94 o 
   3  -3   5     2053.74     1980.24     24.22 o 
   4  -3   5       23.13       22.85      4.18 o 
   5  -3   5       34.16       29.72      4.83 o 
   6  -3   5      643.48      652.08     16.18 o 
   7  -3   5      150.56      170.72     12.85 o 
   8  -3   5       45.12       49.56      9.18 o 
 -11  -2   5        1.43        2.81      5.07 o 
 -10  -2   5      179.67      185.10     14.22 o 
  -9  -2   5       73.57       72.21     18.35 o 
  -8  -2   5      526.52      516.61     14.59 o 
  -7  -2   5      420.05      393.25     12.39 o 
  -6  -2   5      110.97      106.47      7.14 o 
  -5  -2   5     3510.53     3310.89    116.09 o 
  -4  -2   5      728.02      654.19     11.68 o 
  -3  -2   5      366.26      360.72      7.01 o 
  -2  -2   5     1787.03     1848.07     22.07 o 
  -1  -2   5     3881.98     3763.64     40.97 o 
   0  -2   5     1248.07     1318.75     21.08 o 
   1  -2   5     1259.47     1218.01     18.13 o 
   2  -2   5     1823.87     1895.19     22.38 o 
   3  -2   5      479.63      463.54     11.63 o 
   4  -2   5      948.60      940.68     20.65 o 
   5  -2   5      339.68      324.59     11.93 o 
   6  -2   5      190.65      197.74      9.18 o 
   7  -2   5       20.06       26.74      5.19 o 
   8  -2   5       40.22       35.69      6.14 o 
 -11  -1   5        0.33        1.55      5.97 o 
 -10  -1   5       24.61       25.48      8.26 o 
  -9  -1   5      587.24      593.26     16.18 o 
  -8  -1   5      825.49      746.51     22.48 o 
  -7  -1   5       44.58       49.52      5.51 o 
  -6  -1   5      121.44      117.01      7.14 o 
  -5  -1   5     1255.72     1160.31     15.66 o 
  -4  -1   5       70.29       86.11      5.19 o 
  -3  -1   5     2327.80     2250.84     32.77 o 
  -2  -1   5     1993.07     2136.86     24.89 o 
  -1  -1   5     5173.65     5274.01     55.94 o 
   0  -1   5     2956.32     2947.13     32.74 o 
   1  -1   5      940.62     1002.11     17.84 o 
   2  -1   5     1725.03     1759.70     28.22 o 
   3  -1   5      148.25      148.10      6.79 o 
   4  -1   5      369.27      383.77     12.39 o 
   5  -1   5       45.83       52.71      5.84 o 
   6  -1   5       93.69       92.13      7.44 o 
   7  -1   5      145.77      138.12      8.44 o 
   8  -1   5       97.20      108.29     12.85 o 
 -11   0   5      110.14      119.08     16.52 o 
 -10   0   5       19.41       18.00      5.19 o 
  -9   0   5      240.38      229.64     10.04 o 
  -8   0   5      459.75      457.59     13.29 o 
  -7   0   5     1531.75     1442.50     27.07 o 
  -6   0   5      738.63      684.24     14.93 o 
  -5   0   5     1699.97     1522.82     19.50 o 
  -4   0   5      614.32      596.52      9.58 o 
  -3   0   5       20.16       45.55      4.46 o 
  -2   0   5     3865.88     3995.33     43.58 o 
  -1   0   5        3.06        7.74      2.20 o 
   0   0   5     2381.25     2381.19     27.04 o 
   1   0   5       28.42       25.59      1.60 o 
   2   0   5      125.62      120.81      6.42 o 
   3   0   5     2454.95     2364.33     66.54 o 
   4   0   5     2048.19     1995.65     32.77 o 
   5   0   5      130.80      148.25     13.31 o 
   6   0   5       26.81       31.57      5.19 o 
   7   0   5       96.90       97.59      8.09 o 
   8   0   5        4.52        8.26      7.34 o 
 -11   1   5       47.29       52.41      7.44 o 
 -10   1   5       55.21       66.11      7.05 o 
  -9   1   5      693.56      677.67     34.42 o 
  -8   1   5       86.13      106.93      7.79 o 
  -7   1   5      741.84      724.63     16.54 o 
  -6   1   5      665.79      711.18     14.10 o 
  -5   1   5      339.73      409.90     13.12 o 
  -4   1   5    11823.42    12510.27    128.88 o 
  -3   1   5       41.17       44.99      3.89 o 
  -2   1   5      589.31      578.59      9.51 o 
  -1   1   5     4373.15     4591.47     62.29 o 
   0   1   5     1725.58     1654.59     24.02 o 
   1   1   5     1467.80     1461.45     31.66 o 
   2   1   5      454.11      402.55     10.69 o 
   3   1   5     1012.29      993.57     38.54 o 
   4   1   5       48.02       39.65      5.19 o 
   5   1   5      152.38      141.86      7.79 o 
   6   1   5      145.09      139.87     12.85 o 
   7   1   5      360.87      341.40     18.35 o 
   8   1   5        5.29        5.51      6.42 o 
 -11   2   5      124.94      137.79     16.06 o 
 -10   2   5       87.37       93.14      8.44 o 
  -9   2   5        0.10       -0.49      4.18 o 
  -8   2   5     1475.25     1425.69     26.93 o 
  -7   2   5       48.12       53.84      4.17 o 
  -6   2   5     1860.05     1818.23     23.59 o 
  -5   2   5      390.83      385.45      8.08 o 
  -4   2   5     2825.61     2868.93     33.36 o 
  -3   2   5      701.20      687.33     11.48 o 
  -2   2   5      651.86      628.25     12.28 o 
  -1   2   5     4374.35     4700.61     63.92 o 
   0   2   5      366.30      289.51      5.94 o 
   1   2   5     2002.41     2098.24     27.62 o 
   2   2   5      341.97      346.56     13.77 o 
   3   2   5     1540.19     1496.68     26.58 o 
   4   2   5       74.23       70.48      6.14 o 
   5   2   5      230.11      229.83      9.67 o 
   6   2   5       89.83       83.10      7.14 o 
   7   2   5       33.68       39.46      9.18 o 
   8   2   5       72.29       78.01     11.93 o 
 -11   3   5       36.78       29.34      6.14 o 
 -10   3   5      166.34      179.53     12.39 o 
  -9   3   5       31.93       48.68     12.39 o 
  -8   3   5      989.70      952.92     24.32 o 
  -7   3   5      109.81      125.58      6.79 o 
  -6   3   5      391.23      405.13      8.98 o 
  -5   3   5     2404.96     2354.95     29.13 o 
  -4   3   5     2253.61     2243.79     28.57 o 
  -3   3   5     1019.44      992.82     14.29 o 
  -2   3   5       43.44       57.71      4.52 o 
  -1   3   5     3044.70     3002.84     62.41 o 
   0   3   5     1602.44     1658.08     22.34 o 
   1   3   5     2643.46     2555.00     29.93 o 
   2   3   5       59.06       49.85      5.05 o 
   3   3   5        2.88        0.46      3.24 o 
   4   3   5      679.73      680.05     21.11 o 
   5   3   5      222.62      208.04     16.52 o 
   6   3   5       40.15       38.55      8.26 o 
   7   3   5        1.14        7.34      6.42 o 
 -11   4   5        0.12       -2.27      4.54 o 
 -10   4   5       91.35       73.31      7.44 o 
  -9   4   5      369.57      395.62     27.07 o 
  -8   4   5      133.68      126.91      6.13 o 
  -7   4   5     1234.35     1189.90     19.16 o 
  -6   4   5      197.79      177.94      8.24 o 
  -5   4   5      799.72      755.05     13.06 o 
  -4   4   5      544.05      523.41     10.07 o 
  -3   4   5     2517.48     2445.80     29.81 o 
  -2   4   5     1304.68     1418.49     19.19 o 
  -1   4   5     1339.86     1284.23     17.90 o 
   0   4   5     1175.73     1181.16     16.59 o 
   1   4   5      344.37      355.42     10.69 o 
   2   4   5      814.72      797.02     18.35 o 
   3   4   5        2.71        5.97      3.89 o 
   4   4   5      875.22      871.06     19.44 o 
   5   4   5        2.74        3.21      3.89 o 
   6   4   5       14.97       17.44      8.26 o 
   7   4   5      125.24      123.89     14.68 o 
 -11   5   5      168.44      189.73     23.86 o 
 -10   5   5       66.43       71.01      7.44 o 
  -9   5   5      120.85      135.69     16.98 o 
  -8   5   5      146.97      144.98      6.52 o 
  -7   5   5      831.65      826.05     16.46 o 
  -6   5   5      959.84      951.75     15.90 o 
  -5   5   5      983.48      959.62     15.71 o 
  -4   5   5     2794.95     2755.42     33.71 o 
  -3   5   5      536.20      549.78     10.41 o 
  -2   5   5      424.40      408.92      8.75 o 
  -1   5   5      454.51      429.54      8.91 o 
   0   5   5     3511.74     3366.03     55.22 o 
   1   5   5     1068.86     1023.44     20.43 o 
   2   5   5      292.27      289.19     20.65 o 
   3   5   5       31.23       22.34      4.83 o 
   4   5   5       90.14       92.69     11.01 o 
   5   5   5       92.48       84.43     11.01 o 
   6   5   5       75.30       76.17     11.93 o 
 -11   6   5      103.99      107.74     17.44 o 
 -10   6   5        3.89        3.54      4.41 o 
  -9   6   5      126.46      120.88      7.23 o 
  -8   6   5     1116.23     1119.63     32.12 o 
  -7   6   5     1918.45     1909.41     28.89 o 
  -6   6   5      728.20      725.11     13.78 o 
  -5   6   5       60.85       56.17      4.57 o 
  -4   6   5     4343.56     4226.76     49.07 o 
  -3   6   5      294.64      327.59      8.44 o 
  -2   6   5     1599.74     1549.68     21.68 o 
  -1   6   5       13.94        9.18      3.24 o 
   0   6   5      502.61      496.15     10.26 o 
   1   6   5      156.86      155.77      8.09 o 
   2   6   5       15.15       19.75      4.41 o 
   3   6   5      274.63      281.50     21.57 o 
   4   6   5        0.32       -1.76      3.53 o 
   5   6   5      120.47      139.50     14.68 o 
   6   6   5        8.64        7.34      7.34 o 
 -11   7   5       98.86       56.90     11.01 o 
 -10   7   5       57.64       58.89      7.14 o 
  -9   7   5        3.18       -1.66      3.33 o 
  -8   7   5      393.08      384.55     12.98 o 
  -7   7   5       42.18       49.66      5.10 o 
  -6   7   5      789.78      747.13     14.29 o 
  -5   7   5        2.55        3.06      3.09 o 
  -4   7   5       86.15      100.79      5.83 o 
  -3   7   5      631.85      599.38     12.16 o 
  -2   7   5      127.74      139.00      5.99 o 
  -1   7   5     1776.89     1714.43     29.44 o 
   0   7   5      351.36      357.43     13.30 o 
   1   7   5      417.03      412.46     12.64 o 
   2   7   5       14.91       18.45      4.41 o 
   3   7   5       74.46       76.02      7.05 o 
   4   7   5      135.69      134.91     13.77 o 
   5   7   5      305.29      320.29     19.27 o 
 -10   8   5       76.60       82.60     11.93 o 
  -9   8   5       75.70       91.40      8.74 o 
  -8   8   5      505.68      526.37     15.48 o 
  -7   8   5      240.58      229.26      8.44 o 
  -6   8   5      750.20      772.31     14.97 o 
  -5   8   5      447.44      446.67     10.77 o 
  -4   8   5      361.79      376.09      9.85 o 
  -3   8   5     1852.96     1772.63     30.83 o 
  -2   8   5      890.21      886.78     15.83 o 
  -1   8   5      219.91      230.16      7.54 o 
   0   8   5      155.73      152.75     18.35 o 
   1   8   5      967.64      993.74     22.06 o 
   2   8   5       12.46       17.50      4.54 o 
   3   8   5       79.42       81.68     11.01 o 
   4   8   5      132.90      118.39     13.77 o 
 -10   9   5      114.88      126.65     13.77 o 
  -9   9   5       27.23       19.73      5.84 o 
  -8   9   5       13.59       12.39      5.19 o 
  -7   9   5      378.66      398.04     14.23 o 
  -6   9   5      136.65      132.85      6.98 o 
  -5   9   5       48.02       53.27      5.06 o 
  -4   9   5      119.10      103.01      6.31 o 
  -3   9   5      161.63      184.78      7.51 o 
  -2   9   5      187.76      204.91      7.73 o 
  -1   9   5      154.13      166.45      9.22 o 
   0   9   5      213.72      208.72     12.39 o 
   1   9   5      183.51      188.14      9.73 o 
   2   9   5      107.90       93.15     10.10 o 
   3   9   5        4.34       -1.84      6.42 o 
  -9  10   5      105.42      122.98     14.68 o 
  -8  10   5        0.07       -2.75      5.51 o 
  -7  10   5      324.74      339.90     13.58 o 
  -6  10   5       15.78       18.46      5.73 o 
  -5  10   5       72.19       86.18      8.09 o 
  -4  10   5      705.88      665.26     17.77 o 
  -3  10   5      302.90      325.85     12.64 o 
  -2  10   5      254.80      219.92      8.26 o 
  -1  10   5        8.64       17.90      5.19 o 
   0  10   5      305.26      322.13     12.64 o 
   1  10   5        2.12        2.29      4.54 o 
   2  10   5      258.28      308.36     18.35 o 
  -8  11   5      109.74      118.39     14.68 o 
  -7  11   5       82.57      110.25     11.47 o 
  -6  11   5      117.04      122.13     10.04 o 
  -5  11   5       79.29       78.48      8.09 o 
  -4  11   5       79.07       55.88      7.44 o 
  -3  11   5       26.81       22.43      5.73 o 
  -2  11   5      412.76      439.74     18.81 o 
  -1  11   5        7.18        3.67      7.34 o 
   0  11   5       56.79       68.83     11.01 o 
   1  11   5       98.66       90.86     12.85 o 
  -5  12   5        0.09       -2.75      5.51 o 
  -4  12   5      133.33      141.61     10.58 o 
  -3  12   5       51.59       54.81      9.18 o 
  -2  12   5      119.48      135.81     10.32 o 
  -2 -12   6       95.90       66.99     11.01 o 
  -1 -12   6        0.62        1.84      6.42 o 
   0 -12   6       58.77       64.24     10.10 o 
   1 -12   6       18.75       18.19      5.49 o 
   2 -12   6       49.07       62.95      7.14 o 
   3 -12   6        0.44        2.29      5.19 o 
  -4 -11   6       74.19       86.27     11.93 o 
  -3 -11   6        1.09        1.84      6.42 o 
  -2 -11   6      107.36      133.07     13.77 o 
  -1 -11   6        1.86       -2.75      6.42 o 
   0 -11   6       16.41       28.12      5.49 o 
   1 -11   6      112.85      117.35     27.07 o 
   2 -11   6       19.19       13.31      5.19 o 
   3 -11   6       52.74       58.28      7.14 o 
   4 -11   6        0.33       -0.92      4.54 o 
  -6 -10   6      137.26      141.33     14.68 o 
  -5 -10   6        8.49       17.44      7.34 o 
  -4 -10   6        9.77        9.18      6.42 o 
  -3 -10   6      134.89      120.22     12.85 o 
  -2 -10   6        1.23        7.34      6.42 o 
  -1 -10   6      495.07      502.92     21.11 o 
   0 -10   6      140.73      162.49      9.09 o 
   1 -10   6       70.61       66.13      7.14 o 
   2 -10   6        7.86        6.79      8.26 o 
   3 -10   6      109.54      114.45      8.74 o 
   4 -10   6       20.68       12.91     10.55 o 
   5 -10   6       13.92       17.44      8.26 o 
  -5  -9   6      169.43      191.81     13.77 o 
  -4  -9   6        7.62       13.77      6.42 o 
  -3  -9   6      157.83      166.11     12.85 o 
  -2  -9   6        3.43        0.00      5.51 o 
  -1  -9   6      172.26      173.36     11.93 o 
   0  -9   6       16.06        8.61      7.34 o 
   1  -9   6        0.52        2.75      3.89 o 
   2  -9   6      140.23      131.49      8.09 o 
   3  -9   6      118.62      145.38     11.47 o 
   4  -9   6       19.20       15.60      7.34 o 
   5  -9   6        0.49       -3.21      6.42 o 
   6  -9   6       63.26       76.17     11.93 o 
  -8  -8   6        0.33       -1.84      7.34 o 
  -7  -8   6      140.73      132.15     13.77 o 
  -6  -8   6       35.71       16.52      8.26 o 
  -5  -8   6      495.35      458.87     21.11 o 
  -3  -8   6       33.69       35.79      7.34 o 
  -2  -8   6      876.86      889.29     27.53 o 
  -1  -8   6      630.22      638.98     15.24 o 
   0  -8   6      227.76      217.75      9.09 o 
   1  -8   6       17.51       25.67      7.34 o 
   2  -8   6      510.86      504.91     22.03 o 
   3  -8   6        4.61        9.39      4.18 o 
   4  -8   6      254.88      243.20     15.60 o 
   5  -8   6       33.59       26.61      8.26 o 
   6  -8   6       76.85       82.60     11.93 o 
   7  -8   6       11.64       11.93      8.26 o 
  -8  -7   6        9.29       18.81      5.84 o 
  -7  -7   6       66.24       58.62      6.79 o 
  -6  -7   6      108.74      104.62     11.93 o 
  -5  -7   6      165.82      149.59     11.93 o 
  -4  -7   6      206.15      207.41     13.77 o 
  -3  -7   6      171.26      189.97     12.85 o 
  -2  -7   6      201.46      187.06     11.93 o 
  -1  -7   6        0.01       -1.84      3.67 o 
   0  -7   6      460.21      458.45     12.33 o 
   1  -7   6        9.29        7.34      3.89 o 
   2  -7   6       41.55       40.46      5.19 o 
   3  -7   6      156.56      152.43     16.98 o 
   4  -7   6        1.18        3.67      5.51 o 
   5  -7   6      131.97      133.07     13.77 o 
   6  -7   6        0.23       -2.75      5.51 o 
   7  -7   6       60.93       64.24     11.01 o 
  -9  -6   6       30.35       30.02      6.49 o 
  -8  -6   6      146.18      135.46     10.55 o 
  -7  -6   6      123.92      126.92     10.10 o 
  -6  -6   6       99.38      103.70      7.44 o 
  -5  -6   6       33.24       27.69      4.83 o 
  -4  -6   6      159.54      157.82      8.26 o 
  -3  -6   6      129.17      133.99     11.01 o 
  -2  -6   6     1032.32     1050.75     25.70 o 
  -1  -6   6      415.28      422.21     11.03 o 
   0  -6   6      638.05      620.73     14.23 o 
   1  -6   6      681.36      647.68     14.50 o 
   2  -6   6      176.00      190.23      9.18 o 
   3  -6   6     4183.40     3969.17     56.28 o 
   4  -6   6      374.47      390.96     18.35 o 
   5  -6   6      173.62      182.63     13.77 o 
   6  -6   6       19.41       19.27      7.34 o 
   7  -6   6       33.39       40.38      9.18 o 
 -10  -5   6      101.93       85.24      8.74 o 
  -9  -5   6       17.58       17.38      5.49 o 
  -8  -5   6      170.14      167.03      9.39 o 
  -7  -5   6        1.45       -0.46      3.89 o 
  -6  -5   6       91.01      102.37      7.44 o 
  -5  -5   6      555.93      534.36     13.94 o 
  -4  -5   6     1038.83     1081.93     25.24 o 
  -3  -5   6      240.17      241.76      6.24 o 
  -2  -5   6       98.48       96.40      7.35 o 
  -1  -5   6     1652.56     1575.64     25.07 o 
   0  -5   6      435.56      396.45     10.32 o 
   1  -5   6      889.91      834.75     16.46 o 
   2  -5   6       17.51       20.40      3.53 o 
   3  -5   6      693.54      676.37     23.86 o 
   4  -5   6       10.71        8.26      5.51 o 
   5  -5   6       48.21       56.90      9.18 o 
   6  -5   6      117.44      118.39     12.85 o 
   7  -5   6       21.69       38.55      9.18 o 
   8  -5   6        0.66        0.92      7.34 o 
 -10  -4   6       12.79       -2.42      4.83 o 
  -9  -4   6      147.65      162.93     16.06 o 
  -8  -4   6      622.85      647.24     17.19 o 
  -7  -4   6        0.94        5.97      3.89 o 
  -6  -4   6      132.48      119.98      7.79 o 
  -5  -4   6      732.27      694.32     15.24 o 
  -4  -4   6       88.11       77.97     10.10 o 
  -3  -4   6     1209.64     1267.52     21.02 o 
  -2  -4   6      138.48      134.42      4.57 o 
  -1  -4   6     1748.69     1764.25     21.71 o 
   0  -4   6      238.76      277.41      8.38 o 
   1  -4   6      568.84      588.42     11.50 o 
   2  -4   6     1077.95     1088.92     15.56 o 
   3  -4   6      237.06      228.53     14.22 o 
   4  -4   6      351.66      308.36     15.60 o 
   5  -4   6       18.11       10.10      6.42 o 
   6  -4   6       33.21       31.20      7.34 o 
   7  -4   6       46.36       39.46      8.26 o 
   8  -4   6       75.73      120.22     13.77 o 
 -10  -3   6       47.11       71.27      7.79 o 
  -9  -3   6      161.91      155.15      9.09 o 
  -8  -3   6       29.60       30.51      8.26 o 
  -7  -3   6      148.20      151.28      8.44 o 
  -6  -3   6      705.40      680.85     15.89 o 
  -5  -3   6     2846.02     2728.42     41.20 o 
  -4  -3   6       67.94       86.41     15.60 o 
  -3  -3   6     1904.22     1855.22     28.55 o 
  -2  -3   6      509.45      503.85      9.01 o 
  -1  -3   6     1456.51     1442.26     22.69 o 
   0  -3   6     1396.57     1326.36     21.30 o 
   1  -3   6      360.23      362.67      8.81 o 
   2  -3   6      469.17      457.22      8.62 o 
   3  -3   6      166.27      155.54      7.44 o 
   4  -3   6      606.82      606.93     18.35 o 
   5  -3   6        8.98       10.38      4.18 o 
   6  -3   6        6.91        8.52      4.59 o 
   7  -3   6       35.88       41.30      8.26 o 
   8  -3   6       15.67       11.01      7.34 o 
 -11  -2   6       27.77       32.11     11.93 o 
 -10  -2   6        7.72       14.68      5.19 o 
  -9  -2   6      521.42      531.28     15.89 o 
  -8  -2   6       96.44       94.19     19.27 o 
  -7  -2   6     2118.40     1977.16     33.42 o 
  -6  -2   6        3.48        1.84      3.24 o 
  -5  -2   6      504.13      525.86     12.98 o 
  -4  -2   6     2812.59     2803.11     32.46 o 
  -3  -2   6     2758.58     2626.50    107.31 o 
  -2  -2   6     2520.65     2460.20     28.77 o 
  -1  -2   6       15.05       14.56      2.26 o 
   0  -2   6     2630.64     2578.17     29.76 o 
   1  -2   6      348.74      377.97      7.39 o 
   2  -2   6      697.49      646.17     14.23 o 
   3  -2   6      371.81      361.29     10.97 o 
   4  -2   6      249.73      243.42      9.39 o 
   5  -2   6        2.25       -1.62      3.24 o 
   6  -2   6       90.76       72.66      8.26 o 
   7  -2   6      186.36      204.91     10.04 o 
   8  -2   6       10.18       13.83      5.97 o 
 -11  -1   6      191.89      193.64     10.69 o 
 -10  -1   6        5.51        4.13      4.54 o 
  -9  -1   6       55.69       58.24      6.79 o 
  -8  -1   6      564.31      532.48     14.59 o 
  -7  -1   6      229.76      220.91      9.39 o 
  -6  -1   6     1189.67     1154.59     36.71 o 
  -5  -1   6      119.13      118.05      4.20 o 
  -4  -1   6     3406.68     3431.07     51.40 o 
  -3  -1   6      100.65      110.68      4.17 o 
  -2  -1   6      806.35      782.90     11.63 o 
  -1  -1   6     2210.07     2214.19     33.10 o 
   0  -1   6     4190.85     4226.26     46.14 o 
   1  -1   6        3.54        5.81      2.87 o 
   2  -1   6        3.77        0.92      3.24 o 
   3  -1   6     1091.30     1045.04     20.43 o 
   4  -1   6        2.94        2.29      3.89 o 
   5  -1   6      456.41      457.49     13.63 o 
   6  -1   6        7.06        6.07      4.59 o 
   7  -1   6       10.61       10.10      4.54 o 
   8  -1   6       17.48       17.44      8.26 o 
 -11   0   6       25.05       17.64      5.73 o 
 -10   0   6      172.14      166.72     10.10 o 
  -9   0   6       32.76       31.12      5.49 o 
  -8   0   6     1056.22     1022.11     21.73 o 
  -7   0   6      351.95      332.73     11.03 o 
  -6   0   6      537.30      509.16     13.29 o 
  -5   0   6     1263.51     1254.81     17.37 o 
  -4   0   6     3869.65     3951.82     54.81 o 
  -3   0   6      684.42      686.91     10.92 o 
  -2   0   6      824.09      862.41     12.69 o 
  -1   0   6      330.95      354.23      9.09 o 
   0   0   6        2.89       -0.37      1.89 o 
   1   0   6     2480.19     2560.08     38.94 o 
   2   0   6      153.03      135.50      6.79 o 
   3   0   6      847.09      769.99     16.87 o 
   4   0   6       29.30       32.29      6.88 o 
   5   0   6      239.49      248.27     10.04 o 
   6   0   6       76.69       73.45      7.14 o 
   7   0   6       45.37       65.74      7.44 o 
 -11   1   6       22.82       20.03      5.49 o 
 -10   1   6       84.46       92.09      8.09 o 
  -9   1   6      151.16      161.89      8.74 o 
  -8   1   6      347.59      366.36     12.33 o 
  -7   1   6      906.14      907.38     19.14 o 
  -6   1   6      739.72      690.90     15.75 o 
  -5   1   6      921.70      936.35     14.39 o 
  -4   1   6       24.39       43.43      3.33 o 
  -3   1   6     3114.33     3045.51     35.29 o 
  -2   1   6      135.45      154.81      5.10 o 
  -1   1   6     6084.28     6103.98    104.72 o 
   0   1   6      179.83      185.21      4.86 o 
   1   1   6     2446.04     2379.70     36.99 o 
   2   1   6      129.59      132.81      7.14 o 
   3   1   6        2.19        2.29      3.89 o 
   4   1   6      668.99      661.57     22.94 o 
   5   1   6      192.95      188.57     11.47 o 
   6   1   6       11.55       12.85      5.19 o 
   7   1   6      115.66       90.86     11.93 o 
 -11   2   6       20.64       27.87      6.42 o 
 -10   2   6       67.15       68.65      7.44 o 
  -9   2   6      614.22      549.05     16.06 o 
  -8   2   6      146.80      153.79      8.44 o 
  -7   2   6     1281.86     1246.83     25.40 o 
  -6   2   6        9.58       10.40      2.65 o 
  -5   2   6     1309.67     1344.46     18.84 o 
  -4   2   6      250.91      244.35      6.66 o 
  -3   2   6     4891.81     4860.67     82.55 o 
  -2   2   6       94.13      110.87      5.45 o 
  -1   2   6      882.77      917.14     13.62 o 
   0   2   6      964.67      846.63     16.12 o 
   1   2   6      559.02      533.71     13.63 o 
   2   2   6      276.73      277.19     18.35 o 
   3   2   6       19.89       19.88      4.54 o 
   4   2   6      431.60      425.65     22.48 o 
   5   2   6        5.80        8.97      4.18 o 
   6   2   6       90.64      106.96      8.44 o 
   7   2   6       12.29        7.34      7.34 o 
 -11   3   6      204.12      228.75     23.86 o 
 -10   3   6      106.74       97.29      8.44 o 
  -9   3   6      140.08      148.48      8.74 o 
  -8   3   6      217.05      235.43     10.04 o 
  -7   3   6     2058.05     1997.46     26.62 o 
  -6   3   6       37.65       27.39      4.94 o 
  -5   3   6      213.03      201.96      6.31 o 
  -4   3   6     2479.52     2446.90     30.17 o 
  -3   3   6      744.72      723.23     12.16 o 
  -2   3   6     3368.84     3316.23     42.94 o 
  -1   3   6       27.58       25.78      3.09 o 
   0   3   6     1985.31     1989.02     24.81 o 
   1   3   6      194.99      199.57      9.18 o 
   2   3   6      481.99      506.71     22.94 o 
   3   3   6      981.33      954.40     20.43 o 
   4   3   6      205.17      208.47     26.16 o 
   5   3   6      287.11      280.40     11.34 o 
   6   3   6        0.21        3.67      7.34 o 
 -11   4   6      148.91      156.79     11.01 o 
 -10   4   6       71.75       71.95      7.44 o 
  -9   4   6      343.41      335.01     12.33 o 
  -8   4   6      252.31      281.87     10.32 o 
  -7   4   6      509.02      518.22     11.27 o 
  -6   4   6      790.51      750.92     13.59 o 
  -5   4   6       61.31       62.72      4.57 o 
  -4   4   6     3396.13     3376.25     40.05 o 
  -3   4   6      371.48      404.72      8.98 o 
  -2   4   6      343.57      334.22      7.83 o 
  -1   4   6      533.75      476.24     22.94 o 
   0   4   6     1153.58     1145.34     32.12 o 
   1   4   6      916.26      898.57     24.32 o 
   2   4   6      956.34      947.00     20.43 o 
   3   4   6      348.58      360.49     12.28 o 
   4   4   6        1.17        3.21      3.89 o 
   5   4   6      473.28      488.58     16.52 o 
   6   4   6       19.40       11.93      7.34 o 
 -11   5   6      134.75      115.14     11.93 o 
 -10   5   6       29.34       28.39      9.64 o 
  -9   5   6       23.81       23.33      8.26 o 
  -8   5   6      669.74      685.70     14.03 o 
  -7   5   6      230.78      228.20      7.76 o 
  -6   5   6      778.93      774.51     14.31 o 
  -5   5   6       10.16       15.11      3.18 o 
  -4   5   6      108.31      110.40      5.46 o 
  -3   5   6     2777.17     2735.24     33.85 o 
  -2   5   6     2695.73     2747.99     47.52 o 
  -1   5   6      227.67      224.08      6.88 o 
   0   5   6       12.25       13.34      4.18 o 
   1   5   6      799.78      796.25     18.49 o 
   2   5   6      296.71      275.18     10.69 o 
   3   5   6      487.58      457.03     20.19 o 
   4   5   6       76.74       57.82     10.10 o 
   5   5   6       77.07       77.09     11.01 o 
 -11   6   6        6.15       11.47      5.19 o 
 -10   6   6      335.32      353.63     24.32 o 
  -9   6   6        2.67        2.34      4.59 o 
  -8   6   6      139.11      146.28      6.85 o 
  -7   6   6      210.15      204.65      7.76 o 
  -6   6   6      396.42      371.18     10.70 o 
  -5   6   6      109.10      113.60      6.17 o 
  -4   6   6       77.76       87.09      6.25 o 
  -3   6   6     1176.49     1147.08     17.97 o 
  -2   6   6       92.31       95.80      5.40 o 
  -1   6   6      798.96      785.35     14.02 o 
   0   6   6      912.50      850.52     19.14 o 
   1   6   6     1572.91     1527.21     28.53 o 
   2   6   6      109.61      102.29      8.09 o 
   3   6   6       42.35       41.80      6.39 o 
   4   6   6      299.91      305.62     12.28 o 
   5   6   6       76.68       67.91     11.01 o 
 -10   7   6      169.26      183.93     10.32 o 
  -9   7   6       91.67      104.24      6.85 o 
  -8   7   6       58.64       58.45      5.63 o 
  -7   7   6      504.55      492.10     12.00 o 
  -6   7   6        5.04        3.72      3.33 o 
  -5   7   6      666.08      651.41     13.42 o 
  -4   7   6      548.43      527.57     11.63 o 
  -3   7   6     2257.59     2201.86     35.98 o 
  -2   7   6       86.29       86.22      5.63 o 
  -1   7   6      239.77      253.44      8.08 o 
   0   7   6      523.66      482.56     16.52 o 
   1   7   6       36.40       31.23      5.19 o 
   2   7   6      450.53      445.45     14.23 o 
   3   7   6       54.83       61.28      8.72 o 
   4   7   6        3.88        5.51      7.34 o 
 -10   8   6      109.05       98.20     12.85 o 
  -9   8   6       43.20       44.26      7.80 o 
  -8   8   6       22.83       24.86      4.57 o 
  -7   8   6      517.26      523.24     12.53 o 
  -6   8   6      117.67      125.12      7.05 o 
  -5   8   6      987.61      970.36     17.63 o 
  -4   8   6      159.19      173.50      7.38 o 
  -3   8   6      198.51      215.52      7.91 o 
  -2   8   6      560.55      550.99     21.06 o 
  -1   8   6      116.78      126.74      8.09 o 
   0   8   6      223.12      233.41     10.69 o 
   1   8   6        5.96        5.97      5.05 o 
   2   8   6      140.61      178.04     10.04 o 
   3   8   6       51.12       33.04      9.18 o 
  -9   9   6      160.85      154.50     10.69 o 
  -8   9   6      107.85      110.10      9.09 o 
  -7   9   6      336.42      339.40     16.91 o 
  -6   9   6      189.91      191.23      8.22 o 
  -5   9   6       10.53       10.17      3.63 o 
  -4   9   6      606.94      617.62     13.72 o 
  -3   9   6       48.45       44.33      5.47 o 
  -2   9   6      736.11      709.16     14.61 o 
  -1   9   6        3.37        6.03      9.18 o 
   0   9   6       16.76       25.29      5.84 o 
   1   9   6      398.02      404.24     14.59 o 
   2   9   6      217.95      248.90     19.73 o 
  -8  10   6       26.16       34.59     14.68 o 
  -7  10   6       88.73       93.15      9.02 o 
  -6  10   6      769.20      725.25     24.32 o 
  -5  10   6       29.54       35.05      6.39 o 
  -4  10   6      204.41      209.11      8.68 o 
  -3  10   6      178.53      187.68      8.11 o 
  -2  10   6      378.60      444.33     21.11 o 
  -1  10   6      148.04      151.86      9.92 o 
   0  10   6       43.75       66.00      7.44 o 
   1  10   6       95.72       87.04     11.93 o 
  -7  11   6       41.81       35.26      6.79 o 
  -6  11   6       66.62       73.06     14.68 o 
  -5  11   6       88.32       75.54      8.09 o 
  -4  11   6       36.77       43.68     11.01 o 
  -3  11   6      202.61      168.94     10.58 o 
  -2  11   6       30.19       39.46     10.10 o 
  -1  11   6      109.20      118.39     14.68 o 
  -1 -12   7       53.37       54.15     10.10 o 
   0 -12   7        4.08        7.34      7.34 o 
   1 -12   7       11.38       27.64      6.14 o 
   2 -12   7       59.16       45.80      7.14 o 
  -4 -11   7       21.77       14.68      7.34 o 
  -3 -11   7       22.59       25.70      8.26 o 
  -2 -11   7       22.02       35.79      8.26 o 
  -1 -11   7      111.36      127.57     12.85 o 
   0 -11   7        1.83       11.01      4.54 o 
   1 -11   7       12.15       12.85      5.19 o 
   2 -11   7       42.22       54.15      6.79 o 
   3 -11   7       11.30        7.16      4.83 o 
  -5 -10   7      128.95      123.89     13.77 o 
  -4 -10   7       22.62       21.11      7.34 o 
  -3 -10   7      104.58      111.05     11.93 o 
  -2 -10   7      134.39      136.74     12.85 o 
  -1 -10   7       29.45       47.72      9.18 o 
   0 -10   7       94.97      101.58      7.79 o 
   1 -10   7       29.66       19.46      5.19 o 
   2 -10   7      168.16      178.05      9.73 o 
   3 -10   7        3.15        7.34      7.34 o 
   4 -10   7       34.16       27.53      9.18 o 
  -7  -9   7       14.56       11.01      8.26 o 
  -5  -9   7      164.73      195.48     13.77 o 
  -4  -9   7      103.15      102.79     11.93 o 
  -3  -9   7       56.73       50.48      9.18 o 
  -2  -9   7      149.96      135.83     12.85 o 
  -1  -9   7       22.59       16.98      4.54 o 
   0  -9   7      380.08      386.60     13.31 o 
   1  -9   7        0.10        1.38      3.89 o 
   2  -9   7       25.43       27.90      5.49 o 
   3  -9   7       90.30       97.28     11.93 o 
   4  -9   7       91.16      118.39     12.85 o 
   5  -9   7        1.73       -3.21      6.42 o 
  -8  -8   7       60.04       70.67     11.93 o 
  -7  -8   7       87.13       89.94     12.85 o 
  -6  -8   7       44.53       52.31     10.10 o 
  -5  -8   7       41.70       31.20      8.26 o 
  -4  -8   7      706.99      644.25     23.86 o 
  -3  -8   7        0.81        6.42      5.51 o 
  -2  -8   7      169.76      194.56     12.85 o 
  -1  -8   7      357.01      349.37     11.03 o 
   0  -8   7      208.36      218.91      9.39 o 
   1  -8   7      231.49      224.58     17.90 o 
   2  -8   7       26.04       28.47      5.07 o 
   3  -8   7       68.52       89.94     11.01 o 
   4  -8   7       64.64       69.75     11.01 o 
   5  -8   7       75.71       51.39     10.10 o 
   6  -8   7       57.36       54.15     11.01 o 
  -8  -7   7      106.43      120.22     13.77 o 
  -7  -7   7       14.18        9.18      7.34 o 
  -6  -7   7      172.30      206.49     14.68 o 
  -5  -7   7      218.74      230.35     15.60 o 
  -4  -7   7      366.67      348.74     17.44 o 
  -3  -7   7      232.51      228.52     13.77 o 
  -2  -7   7      103.76      106.15      6.79 o 
  -1  -7   7      532.93      567.19     14.28 o 
   0  -7   7      109.96      117.53      7.80 o 
   1  -7   7       70.87       74.64      6.42 o 
   2  -7   7       66.22       67.70      6.39 o 
   3  -7   7      176.50      181.71     12.85 o 
   4  -7   7       24.28       19.27      7.34 o 
   5  -7   7       27.07       32.12      8.26 o 
   6  -7   7       18.84       15.60      7.34 o 
  -9  -6   7       54.22       43.45      7.14 o 
  -8  -6   7      249.25      257.76     17.90 o 
  -7  -6   7      129.22      106.87     11.93 o 
  -6  -6   7        1.97        8.68      4.18 o 
  -5  -6   7     1975.49     1903.71     33.50 o 
  -4  -6   7      182.33      207.41     12.85 o 
  -3  -6   7      712.41      678.21     22.94 o 
  -2  -6   7       81.37       82.42      6.39 o 
  -1  -6   7      197.24      198.19      8.09 o 
   0  -6   7      456.03      488.72     12.64 o 
   1  -6   7      749.97      739.49     16.46 o 
   2  -6   7      103.22       85.81      6.39 o 
   3  -6   7        0.86        2.75      5.51 o 
   4  -6   7       18.07       33.96      8.26 o 
   5  -6   7        2.56        3.67      5.51 o 
   6  -6   7       19.93        7.34      7.34 o 
   7  -6   7        1.36        1.84      7.34 o 
 -10  -5   7       23.42       27.04      6.49 o 
  -9  -5   7       69.79       67.33      7.44 o 
  -8  -5   7       35.45       28.77      7.34 o 
  -7  -5   7      731.12      743.48     20.65 o 
  -6  -5   7      196.64      189.84      9.02 o 
  -5  -5   7      956.93      944.09     22.48 o 
  -4  -5   7        1.03       -1.67      3.53 o 
  -3  -5   7      546.09      547.23     12.54 o 
  -2  -5   7      319.94      300.49      9.39 o 
  -1  -5   7      272.91      261.71      9.09 o 
   0  -5   7      464.46      424.98     10.97 o 
   1  -5   7       56.63       58.74      5.51 o 
   2  -5   7      130.48      124.81     11.01 o 
   3  -5   7      169.92      151.43     11.93 o 
   4  -5   7      315.26      299.18     16.52 o 
   5  -5   7        6.14       -0.92      6.42 o 
   6  -5   7        1.78        6.42      7.34 o 
   7  -5   7      124.26      107.38     13.77 o 
 -10  -4   7        7.48        6.42      5.19 o 
  -9  -4   7      205.20      204.92     10.38 o 
  -8  -4   7       21.15       21.88      5.49 o 
  -7  -4   7      328.45      331.33     11.68 o 
  -6  -4   7      172.59      171.93     11.47 o 
  -5  -4   7       17.59       13.41      4.18 o 
  -4  -4   7     1619.07     1531.41     25.93 o 
  -3  -4   7      367.02      288.18     32.01 o 
  -2  -4   7      254.24      239.53      8.09 o 
  -1  -4   7      506.39      497.67      9.51 o 
   0  -4   7     1421.50     1426.65     19.18 o 
   1  -4   7       91.46       92.13      4.28 o 
   2  -4   7      241.17      225.76     12.85 o 
   3  -4   7      176.38      183.55     12.85 o 
   4  -4   7      139.76      133.99     12.85 o 
   5  -4   7      100.32       90.86     11.01 o 
   6  -4   7       84.49       98.20     11.93 o 
   7  -4   7       24.33       19.27      7.34 o 
 -10  -3   7        0.10       -2.42      4.83 o 
  -9  -3   7       19.24       22.46      5.49 o 
  -8  -3   7      580.00      577.75     16.22 o 
  -7  -3   7      733.05      732.82     18.35 o 
  -6  -3   7       72.09       69.80     11.47 o 
  -5  -3   7        0.16       -1.43      2.87 o 
  -4  -3   7     1228.85     1197.12     17.06 o 
  -3  -3   7       48.67       43.34      3.63 o 
  -2  -3   7     1087.51     1070.72     15.54 o 
  -1  -3   7      398.13      410.86      8.44 o 
   0  -3   7      900.91      870.86     16.84 o 
   1  -3   7      482.91      469.92     11.26 o 
   2  -3   7       83.34       92.53      6.39 o 
   3  -3   7      511.23      508.03     13.58 o 
   4  -3   7       17.97       28.48      4.83 o 
   5  -3   7       95.04       82.60     11.01 o 
   6  -3   7        9.42       15.60      7.34 o 
   7  -3   7       13.01       17.44      8.26 o 
 -11  -2   7      112.69      126.08     10.04 o 
 -10  -2   7      173.09      174.21     10.04 o 
  -9  -2   7       54.31       52.17      6.79 o 
  -8  -2   7      287.30      278.06     19.27 o 
  -7  -2   7      164.29      163.92      8.44 o 
  -6  -2   7     1057.37     1029.71     20.77 o 
  -5  -2   7      332.75      302.62     14.68 o 
  -4  -2   7      517.06      492.99      9.44 o 
  -3  -2   7      416.52      415.81      8.44 o 
  -2  -2   7      166.24      183.37      5.63 o 
  -1  -2   7     2120.74     2169.31     27.74 o 
   0  -2   7       17.50        9.25      2.43 o 
   1  -2   7     1377.89     1342.15     23.98 o 
   2  -2   7      132.78      137.04      9.64 o 
   3  -2   7       76.94       77.13      6.49 o 
   4  -2   7      454.71      450.67     23.40 o 
   5  -2   7      477.62      489.31     14.59 o 
   6  -2   7        5.14        4.45      4.18 o 
   7  -2   7        1.67       -0.92      6.42 o 
 -11  -1   7       27.32       11.47      5.97 o 
 -10  -1   7       59.40       66.13     11.01 o 
  -9  -1   7       46.56       39.84      6.42 o 
  -8  -1   7      706.04      680.90     17.19 o 
  -7  -1   7      119.56      129.51      9.64 o 
  -6  -1   7      549.36      505.91     13.63 o 
  -5  -1   7     1028.67     1057.32     15.76 o 
  -4  -1   7      161.66      192.53      5.94 o 
  -3  -1   7     6957.41     7070.57     75.72 o 
  -2  -1   7      626.90      614.75     10.57 o 
  -1  -1   7      170.50      142.55     22.64 o 
   0  -1   7      526.55      522.86      9.31 o 
   1  -1   7      322.78      311.25     10.04 o 
   2  -1   7      305.29      294.79     13.31 o 
   3  -1   7       13.52       15.81      4.18 o 
   4  -1   7      272.62      275.66     10.69 o 
   5  -1   7       17.81       16.52      5.19 o 
   6  -1   7       26.88       31.30      5.84 o 
   7  -1   7       27.29       15.49      5.49 o 
 -11   0   7      100.89      106.36      9.39 o 
 -10   0   7      232.56      240.29     11.34 o 
  -9   0   7      134.01      132.16      9.09 o 
  -8   0   7       25.93       26.12      4.83 o 
  -7   0   7     1682.63     1549.07     28.22 o 
  -6   0   7      206.89      196.86      8.44 o 
  -5   0   7     1323.49     1306.04     20.96 o 
  -4   0   7       18.22       19.47      2.97 o 
  -3   0   7     1451.77     1465.45     26.78 o 
  -2   0   7      315.48      329.46      7.38 o 
  -1   0   7      233.66      206.97     10.06 o 
   0   0   7     2993.23     3007.00     44.78 o 
   1   0   7      193.76      145.55     20.65 o 
   2   0   7     1071.05     1053.79     21.08 o 
   3   0   7       27.22       29.68      8.26 o 
   4   0   7      531.95      527.42     14.93 o 
   5   0   7        0.65       -2.09      4.18 o 
   6   0   7       41.08       46.35      6.49 o 
   7   0   7       14.76       14.79      5.49 o 
 -11   1   7      134.56      110.99      9.39 o 
 -10   1   7       51.67       48.33     12.85 o 
  -9   1   7      292.76      267.44     11.03 o 
  -8   1   7       39.61       56.56      6.88 o 
  -7   1   7     1087.99      982.04     20.77 o 
  -6   1   7       87.06       89.14      4.99 o 
  -5   1   7      330.74      338.74     17.54 o 
  -4   1   7     2464.97     2466.96     33.94 o 
  -3   1   7     2023.87     1919.30     24.68 o 
  -2   1   7      995.97      994.12     25.69 o 
  -1   1   7        8.32       21.22      6.73 o 
   0   1   7      902.02      889.95     18.49 o 
   1   1   7      305.01      285.35     10.55 o 
   2   1   7      549.47      553.63     14.59 o 
   3   1   7        1.75        1.38      3.89 o 
   4   1   7        9.65       17.90      4.54 o 
   5   1   7      198.14      185.69     10.04 o 
   6   1   7       63.75       79.29      7.71 o 
   7   1   7        5.16        2.75      7.34 o 
 -11   2   7      468.17      440.18     25.70 o 
 -10   2   7        2.71       -2.09      4.18 o 
  -9   2   7      167.99      162.63      9.09 o 
  -8   2   7      341.11      372.24     12.33 o 
  -7   2   7      272.52      272.13     10.38 o 
  -6   2   7     1043.90      971.65     15.68 o 
  -5   2   7      374.31      346.38      8.44 o 
  -4   2   7      725.76      711.15     12.51 o 
  -3   2   7      319.66      320.33     16.06 o 
  -2   2   7     1463.78     1400.78     19.50 o 
  -1   2   7      683.52      704.00     17.07 o 
   0   2   7      772.62      739.66     16.54 o 
   1   2   7      616.49      577.91     16.52 o 
   2   2   7      265.64      277.65     10.38 o 
   3   2   7      464.42      425.44     13.29 o 
   4   2   7        2.89       14.22      4.54 o 
   5   2   7      310.77      288.84     11.63 o 
   6   2   7       10.38       12.11     13.31 o 
 -11   3   7        3.89        3.21      5.19 o 
 -10   3   7      273.29      287.69     11.99 o 
  -9   3   7       99.72      104.95      8.09 o 
  -8   3   7      281.70      275.59     12.39 o 
  -7   3   7      199.73      187.79      9.65 o 
  -6   3   7     1516.75     1428.87     32.44 o 
  -5   3   7     1330.15     1365.52     30.30 o 
  -4   3   7     1307.29     1286.50     19.02 o 
  -3   3   7     2000.46     1989.64     25.92 o 
  -2   3   7      682.79      716.75     14.76 o 
  -1   3   7       95.36      104.48      5.12 o 
   0   3   7      149.76      152.87      7.79 o 
   1   3   7     1901.67     1835.41     41.30 o 
   2   3   7      683.70      665.92     36.25 o 
   3   3   7       69.08       71.42      6.79 o 
   4   3   7       41.11       44.05      6.14 o 
   5   3   7       11.49       20.97      5.07 o 
   6   3   7       21.44       20.19      8.26 o 
 -11   4   7       15.23       10.21      6.42 o 
 -10   4   7      310.82      297.53     12.33 o 
  -9   4   7        1.15       -0.46      5.97 o 
  -8   4   7      426.63      397.16     12.98 o 
  -7   4   7     1256.17     1276.32     19.92 o 
  -6   4   7     2547.48     2565.51     33.19 o 
  -5   4   7      407.82      400.99      9.97 o 
  -4   4   7       13.93       16.71      3.33 o 
  -3   4   7     3540.34     3412.28     40.91 o 
  -2   4   7      192.14      201.41      6.75 o 
  -1   4   7     1318.32     1258.58     24.33 o 
   0   4   7       42.09       27.56      5.19 o 
   1   4   7      358.46      322.77     11.68 o 
   2   4   7       57.84       60.70      6.49 o 
   3   4   7        3.93        1.84      4.54 o 
   4   4   7       79.71       81.61      8.09 o 
   5   4   7        1.26        0.00      4.59 o 
 -11   5   7      118.37      137.12     10.32 o 
 -10   5   7      233.43      235.06     11.34 o 
  -9   5   7       62.00       54.15      9.18 o 
  -8   5   7        0.45        2.75      3.18 o 
  -7   5   7      542.52      514.14     11.83 o 
  -6   5   7      148.01      137.04      6.31 o 
  -5   5   7     1431.96     1383.26     20.99 o 
  -4   5   7        1.43        2.75      2.97 o 
  -3   5   7      488.11      510.49     10.89 o 
  -2   5   7      265.44      258.88     11.01 o 
  -1   5   7      213.66      217.15      9.39 o 
   0   5   7      816.05      795.49     40.84 o 
   1   5   7      279.87      251.67     10.04 o 
   2   5   7      109.61       99.12     11.93 o 
   3   5   7       11.63       14.68      7.34 o 
   4   5   7       26.38       23.86      8.26 o 
   5   5   7       60.61       42.22     10.10 o 
 -11   6   7      133.30      174.37     13.77 o 
 -10   6   7       42.40       33.88      6.14 o 
  -9   6   7      258.74      244.42     11.47 o 
  -8   6   7      101.91      108.10      6.97 o 
  -7   6   7     1402.14     1408.19     22.43 o 
  -6   6   7      112.70      114.38      6.79 o 
  -5   6   7     1444.88     1471.91     22.58 o 
  -4   6   7      289.54      300.77     11.09 o 
  -3   6   7      248.35      255.28      8.08 o 
  -2   6   7     1583.40     1545.41     22.63 o 
  -1   6   7      416.91      405.68     14.22 o 
   0   6   7      180.84      178.27      9.09 o 
   1   6   7      181.81      152.00      8.36 o 
   2   6   7      803.40      798.86     20.09 o 
   3   6   7        1.55        6.29      4.41 o 
   4   6   7       51.09       55.06      7.05 o 
 -10   7   7       36.92       53.65      6.79 o 
  -9   7   7      266.86      250.60      9.35 o 
  -8   7   7       13.75        8.99      4.28 o 
  -7   7   7        5.90        9.18      4.76 o 
  -6   7   7      550.75      534.85     12.53 o 
  -5   7   7       64.75       81.94      5.90 o 
  -4   7   7      131.52      154.40      6.70 o 
  -3   7   7      147.91      129.20      6.61 o 
  -2   7   7      306.23      323.27     11.99 o 
  -1   7   7       35.53       29.73      5.49 o 
   0   7   7      236.10      245.69     11.03 o 
   1   7   7       39.16       46.84      9.18 o 
   2   7   7      142.53      156.30      9.39 o 
   3   7   7       23.20       28.60      5.73 o 
 -10   8   7      123.62      129.40     13.77 o 
  -9   8   7       69.41       63.74      6.17 o 
  -8   8   7      308.88      323.55     10.23 o 
  -7   8   7        4.72       10.76      4.04 o 
  -6   8   7      765.68      771.56     15.88 o 
  -5   8   7        0.74       -1.48      2.97 o 
  -4   8   7      153.87      167.53      7.19 o 
  -3   8   7      552.36      483.60     11.58 o 
  -2   8   7      339.25      371.05     13.29 o 
  -1   8   7      152.47      146.29     10.04 o 
   0   8   7        2.17        1.84      3.89 o 
   1   8   7      294.34      311.99     12.98 o 
   2   8   7        8.18        9.73     13.77 o 
  -9   9   7       35.17       44.05     10.10 o 
  -8   9   7        1.74        3.46      4.04 o 
  -7   9   7      244.14      243.51      9.51 o 
  -6   9   7      171.93      182.49     10.57 o 
  -5   9   7      178.54      179.70      7.91 o 
  -4   9   7      109.47      120.31      7.38 o 
  -3   9   7      160.09      161.24      7.63 o 
  -2   9   7       36.62       28.39      7.80 o 
  -1   9   7      623.72      638.57     18.49 o 
   0   9   7        1.01        7.80      4.54 o 
   1   9   7       74.52       77.80      8.09 o 
  -8  10   7      173.76      193.64     18.35 o 
  -7  10   7       73.60       88.29      9.02 o 
  -6  10   7        1.54        2.81      4.83 o 
  -5  10   7      333.10      355.08     11.06 o 
  -4  10   7        1.04        1.96      3.86 o 
  -3  10   7      216.60      220.90     11.34 o 
  -2  10   7       31.33       33.66     12.85 o 
  -1  10   7      116.58      127.95     10.04 o 
   0  10   7       30.26       35.38      6.79 o 
  -6  11   7       44.47       30.29      9.18 o 
  -5  11   7      224.73      251.46     16.52 o 
  -4  11   7        2.36        3.67      5.51 o 
  -3 -11   8        2.09        6.42      7.34 o 
  -2 -11   8       17.00       29.37      8.26 o 
  -1 -11   8        3.34        0.92      6.42 o 
   0 -11   8       39.17       41.30      9.18 o 
   1 -11   8        2.36        7.46      5.05 o 
   2 -11   8        0.65        1.65      4.83 o 
  -5 -10   8       21.86       15.60      8.26 o 
  -4 -10   8      165.72      200.07     15.60 o 
  -3 -10   8        0.06       11.01      6.42 o 
  -2 -10   8       14.84       16.52      7.34 o 
  -1 -10   8      157.20      146.84     13.77 o 
   0 -10   8      166.75      179.48      9.73 o 
   1 -10   8        5.75       -2.09      4.18 o 
   2 -10   8        1.11       -1.84      5.51 o 
   3 -10   8       27.14       22.94      8.26 o 
  -6  -9   8       35.06       33.96     10.10 o 
  -4  -9   8       78.24       79.84     11.01 o 
  -3  -9   8        8.02        5.51      6.42 o 
  -2  -9   8       35.62       41.30      8.26 o 
  -1  -9   8       10.99       12.85      4.54 o 
   0  -9   8        2.54        3.67      3.89 o 
   1  -9   8       64.56       74.17     11.01 o 
   2  -9   8        5.79       -3.21      6.42 o 
   3  -9   8       12.80       13.77      8.26 o 
   4  -9   8       24.34       21.11      8.26 o 
  -7  -8   8       54.80       42.22     10.10 o 
  -6  -8   8       58.87       66.08     11.01 o 
  -5  -8   8       28.14       21.11      8.26 o 
  -4  -8   8        9.60       -3.21      6.42 o 
  -3  -8   8       47.98       58.74      8.26 o 
  -2  -8   8       55.48       44.05      8.26 o 
  -1  -8   8      312.48      320.23     16.52 o 
   0  -8   8       53.44       47.30      5.84 o 
   1  -8   8      208.83      210.58      9.39 o 
   2  -8   8       37.56       28.45      8.26 o 
   3  -8   8       32.92       29.37      8.26 o 
   4  -8   8      594.58      513.93     23.86 o 
   5  -8   8       59.28       73.42     11.93 o 
  -8  -7   8       15.71       11.93      8.26 o 
  -7  -7   8       93.35      103.70     12.85 o 
  -6  -7   8        4.21        2.75      6.42 o 
  -5  -7   8       39.27       46.80     10.10 o 
  -4  -7   8      159.01      159.69     12.85 o 
  -3  -7   8      299.25      280.83     15.60 o 
  -2  -7   8       23.63       34.06      4.54 o 
  -1  -7   8       12.30       12.39      3.89 o 
   0  -7   8      246.86      270.91     10.04 o 
   1  -7   8       55.06       61.76      9.18 o 
   2  -7   8      112.65      127.57     12.85 o 
   3  -7   8        2.39        1.84      6.42 o 
   4  -7   8      144.45      144.08     14.68 o 
   5  -7   8        0.04        0.00      6.42 o 
  -9  -6   8        7.63        5.51      5.19 o 
  -8  -6   8       79.13       67.80      7.44 o 
  -7  -6   8      334.39      317.54     18.35 o 
  -6  -6   8        2.74        1.84      6.42 o 
  -5  -6   8       37.17       36.71      8.26 o 
  -4  -6   8      236.55      244.12     13.77 o 
  -3  -6   8       56.63       71.58      9.18 o 
  -2  -6   8      309.15      305.44     10.04 o 
  -1  -6   8        5.34        1.17      3.53 o 
   0  -6   8      527.54      523.33     18.81 o 
   1  -6   8       19.16       16.20      4.18 o 
   2  -6   8      161.88      149.59     12.85 o 
   3  -6   8       98.05       89.02     11.01 o 
   4  -6   8       63.86       78.93     11.01 o 
   5  -6   8       22.25       22.03      8.26 o 
   6  -6   8        3.12       12.85      7.34 o 
  -9  -5   8       49.36       70.07      8.26 o 
  -8  -5   8      129.81      125.94     11.01 o 
  -7  -5   8       42.89       50.88      6.79 o 
  -6  -5   8       61.49       76.59      6.79 o 
  -5  -5   8      255.48      249.19      9.67 o 
  -4  -5   8     1197.60     1197.02     52.77 o 
  -3  -5   8        1.06       -1.43      2.87 o 
  -2  -5   8      557.53      559.84     22.94 o 
  -1  -5   8      225.16      238.22      9.09 o 
   0  -5   8      282.70      287.46      9.67 o 
   1  -5   8      378.69      368.01     16.52 o 
   2  -5   8       55.30       46.80      8.26 o 
   3  -5   8       65.20       64.24     10.10 o 
   4  -5   8       31.46       35.79      8.26 o 
   5  -5   8      108.10       83.51     11.93 o 
   6  -5   8        6.65       11.01      7.34 o 
 -10  -4   8       21.98       26.10      7.80 o 
  -9  -4   8        2.14       13.77      5.19 o 
  -8  -4   8      310.07      298.18     11.99 o 
  -7  -4   8       58.22       58.75      6.49 o 
  -6  -4   8     1024.70     1027.83     21.39 o 
  -5  -4   8        3.38        1.84      3.53 o 
  -4  -4   8      225.77      230.68      9.39 o 
  -3  -4   8     1309.82     1289.79     18.53 o 
  -2  -4   8     1039.37      991.79     71.45 o 
  -1  -4   8      670.11      661.29     14.88 o 
   0  -4   8      100.46       93.96      5.73 o 
   1  -4   8      410.65      406.56     17.44 o 
   2  -4   8        1.53        4.59      5.51 o 
   3  -4   8      109.83      108.29     11.93 o 
   4  -4   8       40.68       30.29      8.26 o 
   5  -4   8       42.23       50.48     10.10 o 
   6  -4   8        2.55        1.84      6.42 o 
 -10  -3   8      171.56      165.05     14.22 o 
  -9  -3   8        8.35        1.84      4.54 o 
  -8  -3   8       76.48       90.54     12.85 o 
  -7  -3   8      443.67      420.83     13.29 o 
  -6  -3   8      387.31      372.20     11.99 o 
  -5  -3   8      670.11      664.63     15.57 o 
  -4  -3   8      194.30      186.77      7.79 o 
  -3  -3   8     1027.39     1047.12     16.05 o 
  -2  -3   8      136.50      122.70      5.30 o 
  -1  -3   8       23.66       24.62      3.33 o 
   0  -3   8      660.01      675.43     15.53 o 
   1  -3   8      971.79      965.73     27.07 o 
   2  -3   8        6.69        5.66      4.59 o 
   3  -3   8        1.81        9.18      5.51 o 
   4  -3   8      262.74      274.40     16.52 o 
   5  -3   8        0.10       -0.92      5.51 o 
   6  -3   8       67.66       85.35     11.93 o 
 -10  -2   8       50.73       41.55      6.79 o 
  -9  -2   8      152.75      143.87      9.73 o 
  -8  -2   8       84.15       94.61      7.79 o 
  -7  -2   8      658.32      641.14     16.22 o 
  -6  -2   8      254.22      245.04     13.77 o 
  -5  -2   8      136.90      143.87      7.79 o 
  -4  -2   8     1024.12      973.07     15.15 o 
  -3  -2   8     1674.77     1684.87     43.29 o 
  -2  -2   8      399.44      413.24      9.14 o 
  -1  -2   8      650.58      631.40     14.59 o 
   0  -2   8      323.10      337.50     15.60 o 
   1  -2   8       99.29       99.62      7.44 o 
   2  -2   8      563.31      553.31     19.27 o 
   3  -2   8       97.18       85.67      7.44 o 
   4  -2   8       74.18       71.88      6.79 o 
   5  -2   8        2.33        0.64      4.18 o 
   6  -2   8       26.57       40.38      9.18 o 
 -11  -1   8      285.76      319.31     16.52 o 
 -10  -1   8       35.60       42.37      6.49 o 
  -9  -1   8       84.30       89.10      7.79 o 
  -8  -1   8      185.45      195.52      9.73 o 
  -7  -1   8      295.88      286.16     13.77 o 
  -6  -1   8      805.79      778.92     39.92 o 
  -5  -1   8      773.10      720.15     16.54 o 
  -4  -1   8      340.93      323.36      7.91 o 
  -3  -1   8      109.66      107.54      5.46 o 
  -2  -1   8      792.84      790.91     13.02 o 
  -1  -1   8        8.08        9.18      4.11 o 
   0  -1   8     1158.07     1112.67     29.83 o 
   1  -1   8       70.44       71.60      6.49 o 
   2  -1   8      369.59      372.79     11.99 o 
   3  -1   8       28.20       37.65     10.55 o 
   4  -1   8        0.18        4.13      3.89 o 
   5  -1   8      183.88      170.40     10.55 o 
   6  -1   8       80.33       97.28      8.44 o 
 -11   0   8      132.50      130.19     10.38 o 
 -10   0   8       19.68       25.35      5.49 o 
  -9   0   8      102.98      110.89      9.18 o 
  -8   0   8      595.98      560.60     15.57 o 
  -7   0   8      267.23      266.62     10.38 o 
  -6   0   8      673.08      634.88     15.53 o 
  -5   0   8       84.37       88.89      4.86 o 
  -4   0   8      599.15      595.94     11.45 o 
  -3   0   8      200.72      212.12      6.66 o 
  -2   0   8     2585.60     2567.30     31.52 o 
  -1   0   8        3.08        4.67      4.13 o 
   0   0   8      506.50      479.54     12.98 o 
   1   0   8      424.90      401.13     12.33 o 
   2   0   8      464.97      456.12     13.63 o 
   3   0   8       37.28       39.27      5.84 o 
   4   0   8        0.01       -0.71      4.18 o 
   5   0   8       73.19       75.53      7.79 o 
   6   0   8        0.15        2.20      4.83 o 
 -11   1   8       32.86       28.48      6.49 o 
 -10   1   8      289.14      286.58     11.99 o 
  -9   1   8      147.40      150.40      8.74 o 
  -8   1   8      163.10      148.67     11.93 o 
  -7   1   8      193.62      179.28      8.74 o 
  -6   1   8     2043.11     1959.34     26.40 o 
  -5   1   8        9.82        4.05      2.94 o 
  -4   1   8      214.47      201.54      8.36 o 
  -3   1   8     1408.48     1430.09     20.23 o 
  -2   1   8      489.36      432.06     11.99 o 
  -1   1   8      805.95      796.35     17.84 o 
   0   1   8       55.69       54.40      5.84 o 
   1   1   8      355.31      336.08     11.34 o 
   2   1   8       46.80       44.36      5.84 o 
   3   1   8       61.32       62.74      6.79 o 
   4   1   8      389.09      367.24     12.98 o 
   5   1   8       44.11       46.60      8.26 o 
   6   1   8       95.42       84.94      8.36 o 
 -11   2   8       29.14       37.64      6.79 o 
 -10   2   8      224.25      225.65     34.42 o 
  -9   2   8       44.54       39.52      6.14 o 
  -8   2   8      438.25      405.37     12.98 o 
  -7   2   8      199.34      210.02     11.93 o 
  -6   2   8      564.24      579.37     11.95 o 
  -5   2   8      570.72      559.25     11.76 o 
  -4   2   8       33.74       25.91      3.51 o 
  -3   2   8     1921.47     1916.14     25.54 o 
  -2   2   8      363.11      361.76     12.39 o 
  -1   2   8      165.13      150.54     11.93 o 
   0   2   8      284.63      265.00     10.38 o 
   1   2   8      741.45      747.99     18.17 o 
   2   2   8      375.68      359.69     33.50 o 
   3   2   8      441.03      433.06     13.94 o 
   4   2   8       76.35       81.61      8.26 o 
   5   2   8        4.65        0.46      5.05 o 
 -11   3   8       70.52       71.63      7.79 o 
 -10   3   8      214.28      218.75     10.69 o 
  -9   3   8       66.84       65.70      7.14 o 
  -8   3   8       35.83       21.74      8.26 o 
  -7   3   8     1092.98     1070.49     17.95 o 
  -6   3   8      388.75      371.47      9.51 o 
  -5   3   8      779.34      741.82     17.24 o 
  -4   3   8      140.67      157.36      6.17 o 
  -3   3   8      108.76      113.02      8.25 o 
  -1   3   8     1747.29     1715.98     30.82 o 
   0   3   8       49.21       66.70      6.49 o 
   1   3   8        8.03        1.84      3.89 o 
   2   3   8      202.11      213.73     10.38 o 
   3   3   8      143.35      140.87      9.73 o 
   4   3   8      149.17      138.58      9.73 o 
   5   3   8       26.30       18.63      7.80 o 
 -11   4   8      119.80      128.43     10.04 o 
 -10   4   8        0.25        6.00      4.83 o 
  -9   4   8      598.83      623.14     37.63 o 
  -8   4   8       36.16       29.78      5.49 o 
  -7   4   8      104.21      114.14      6.31 o 
  -6   4   8       98.90      106.69      6.65 o 
  -5   4   8      217.59      203.86      9.55 o 
  -4   4   8       97.41       99.26      5.78 o 
  -3   4   8       15.88       24.25      4.64 o 
  -2   4   8     1222.53     1150.42     23.68 o 
  -1   4   8       27.64       35.79      8.26 o 
   0   4   8      479.06      448.32     13.94 o 
   1   4   8      431.81      398.09     13.29 o 
   2   4   8      789.10      762.54     19.78 o 
   3   4   8       15.07       18.46      5.97 o 
   4   4   8       18.46       21.11      5.84 o 
 -11   5   8       48.54       50.48     10.10 o 
 -10   5   8       31.92       42.28     11.01 o 
  -9   5   8      162.42      153.17     12.39 o 
  -8   5   8      181.17      172.70      7.42 o 
  -7   5   8       76.02       86.14      5.99 o 
  -6   5   8      919.72      894.49     21.49 o 
  -5   5   8       88.40      117.47      6.31 o 
  -4   5   8      930.15      889.43     15.83 o 
  -3   5   8      172.70      163.42      6.70 o 
  -2   5   8     1807.65     1695.43     31.13 o 
  -1   5   8        6.25        3.92      3.53 o 
   0   5   8       97.36       98.15      9.18 o 
   1   5   8      191.58      167.59      9.39 o 
   2   5   8       21.59       24.78      7.34 o 
   3   5   8      206.65      178.04     15.60 o 
   4   5   8       26.96       28.45      9.18 o 
 -10   6   8      462.69      480.28     15.89 o 
  -9   6   8      309.63      322.22     27.99 o 
  -8   6   8      140.03      145.41      7.58 o 
  -7   6   8        1.76       -1.59      3.18 o 
  -6   6   8      710.97      737.12     15.18 o 
  -5   6   8       65.00       67.80      5.40 o 
  -4   6   8      667.85      654.36     13.55 o 
  -3   6   8      175.12      151.06      6.61 o 
  -2   6   8       57.60       74.29      9.64 o 
  -1   6   8      608.42      576.13     16.54 o 
   0   6   8       82.95       96.30     15.60 o 
   1   6   8      236.20      240.19     11.03 o 
   2   6   8        0.13       -1.48      7.34 o 
   3   6   8       69.54       70.35      7.44 o 
  -9   7   8       29.46       20.56      4.57 o 
  -8   7   8      212.14      221.55      8.82 o 
  -7   7   8      209.63      200.03      9.74 o 
  -6   7   8      383.46      400.57     11.58 o 
  -5   7   8      329.16      311.18      9.51 o 
  -4   7   8       32.13       40.68      4.71 o 
  -3   7   8      825.02      808.30     31.66 o 
  -2   7   8        4.37       12.85      4.54 o 
  -1   7   8      650.53      628.47     17.84 o 
   0   7   8       23.97       39.29      6.14 o 
   1   7   8        0.55       -1.62      4.18 o 
   2   7   8      198.08      197.67     10.97 o 
  -9   8   8      148.23      162.13      8.94 o 
  -8   8   8      101.71      106.96      8.56 o 
  -7   8   8       69.11       79.93      6.52 o 
  -6   8   8       45.08       44.19      5.46 o 
  -5   8   8     1019.69     1020.71     18.86 o 
  -4   8   8      147.91      179.35      7.91 o 
  -3   8   8      138.50      131.14      9.67 o 
  -2   8   8      169.59      179.21     10.04 o 
  -1   8   8      232.81      266.70     12.33 o 
   0   8   8      173.51      166.61     11.93 o 
   1   8   8       29.22       34.83      6.14 o 
  -8   9   8       11.56       19.96      4.71 o 
  -7   9   8       95.29       95.08      7.27 o 
  -6   9   8       50.24       42.88      5.46 o 
  -5   9   8      100.49      122.70      9.88 o 
  -4   9   8      163.39      153.77      7.81 o 
  -3   9   8       57.43       66.46     10.55 o 
  -2   9   8      294.81      305.43     13.29 o 
  -1   9   8       77.90      105.97      9.39 o 
   0   9   8       82.04       90.91      8.74 o 
  -6  10   8      298.97      309.40     10.92 o 
  -5  10   8       55.37       69.25      9.64 o 
  -4  10   8      141.54      152.72     16.06 o 
  -3  10   8        5.07        1.10      4.83 o 
  -2  10   8       75.30       89.94     12.85 o 
  -1 -11   9       38.83       54.15     10.10 o 
  -4 -10   9       10.68       17.44      7.34 o 
  -3 -10   9      216.51      217.50     15.60 o 
  -2 -10   9        4.31        8.26      7.34 o 
  -1 -10   9       36.10       47.72      9.18 o 
   0 -10   9       28.57       27.91      5.49 o 
   1 -10   9       18.45       32.12      9.18 o 
   2 -10   9       11.19       11.93      8.26 o 
  -4  -9   9       40.40       43.13      9.18 o 
  -3  -9   9       77.99       95.44     11.93 o 
  -2  -9   9       31.97       33.96      8.26 o 
  -1  -9   9        5.99       11.01      6.42 o 
   0  -9   9       99.23      104.91      8.09 o 
   1  -9   9       13.18       17.44      7.34 o 
   2  -9   9       26.52       28.45      8.26 o 
   3  -9   9        3.12       -2.75      7.34 o 
  -6  -8   9       42.90       37.63      9.18 o 
  -5  -8   9        0.27        1.84      7.34 o 
  -4  -8   9      691.02      670.87     25.70 o 
  -3  -8   9       82.07       80.76     10.10 o 
  -2  -8   9      194.78      200.07     13.77 o 
  -1  -8   9        0.46       -1.76      3.53 o 
   0  -8   9       54.00       63.15     12.39 o 
   1  -8   9       22.50       24.78      8.26 o 
   2  -8   9      116.44      129.40     13.77 o 
   3  -8   9       59.03       48.64     10.10 o 
   4  -8   9        6.21       11.01      8.26 o 
  -7  -7   9       24.87       13.77      8.26 o 
  -6  -7   9      289.71      288.17     17.44 o 
  -5  -7   9       86.73      107.38     12.85 o 
  -4  -7   9      293.53      290.01     16.52 o 
  -3  -7   9       16.07        5.51      6.42 o 
  -2  -7   9       77.49       93.61     10.10 o 
  -1  -7   9       48.29       52.33      5.84 o 
   0  -7   9       13.56       21.51      4.83 o 
   1  -7   9       89.63      102.79     11.01 o 
   2  -7   9        0.37        0.92      5.51 o 
   3  -7   9       12.19       17.44      8.26 o 
   4  -7   9       30.26       19.27      8.26 o 
  -8  -6   9      111.87      109.21     13.77 o 
  -7  -6   9        7.09       10.10      7.34 o 
  -6  -6   9      156.02      178.96     14.68 o 
  -5  -6   9       34.75       49.56      9.18 o 
  -4  -6   9       14.02       12.85      6.42 o 
  -3  -6   9      444.02      448.77     19.27 o 
  -2  -6   9      181.88      198.93      9.09 o 
  -1  -6   9       37.00       31.90      4.83 o 
   0  -6   9       58.14       53.23      9.18 o 
   1  -6   9      244.01      281.75     16.52 o 
   2  -6   9        0.09       -2.75      5.51 o 
   3  -6   9       26.21       22.94      8.26 o 
   4  -6   9       12.46       10.10      7.34 o 
   5  -6   9       17.17       11.01      7.34 o 
  -9  -5   9        0.25        3.92      4.83 o 
  -8  -5   9       26.74       32.45      6.88 o 
  -7  -5   9      251.60      266.99     11.34 o 
  -6  -5   9      468.80      491.04     14.23 o 
  -5  -5   9        5.08        7.11      4.13 o 
  -4  -5   9        0.38        6.42      6.42 o 
  -3  -5   9      370.24      393.98     16.98 o 
  -2  -5   9        2.62        0.00      3.24 o 
  -1  -5   9      174.28      200.98     12.85 o 
   0  -5   9      122.90      122.06     11.01 o 
   1  -5   9      171.78      164.28     12.85 o 
   2  -5   9       67.50       65.16     10.10 o 
   3  -5   9        6.78       23.86      7.34 o 
   4  -5   9       81.49       80.76     11.93 o 
   5  -5   9        1.03        8.26      7.34 o 
  -9  -4   9       91.39       92.58      8.74 o 
  -8  -4   9       35.25       32.79      5.97 o 
  -7  -4   9      138.40      131.66      8.74 o 
  -6  -4   9      105.50       98.97      7.71 o 
  -5  -4   9      516.73      489.15     20.19 o 
  -4  -4   9      168.21      171.88      8.09 o 
  -3  -4   9      276.53      278.24      7.95 o 
  -2  -4   9       46.10       52.74      5.97 o 
  -1  -4   9        7.92        7.80      3.89 o 
   0  -4   9      316.34      347.82     16.52 o 
   1  -4   9       27.08       33.96      7.34 o 
   2  -4   9      197.15      198.23     14.68 o 
   3  -4   9       34.38       45.89      9.18 o 
   4  -4   9        5.49       19.27      7.34 o 
   5  -4   9       79.41       79.84     11.93 o 
 -10  -3   9       26.23       20.74      5.84 o 
  -9  -3   9       61.96       89.63      8.44 o 
  -8  -3   9       26.88       20.46      5.19 o 
  -7  -3   9      620.94      626.82     16.54 o 
  -6  -3   9       22.34       27.53      7.34 o 
  -5  -3   9      336.10      335.22     11.34 o 
  -4  -3   9      165.97      179.00      6.70 o 
  -3  -3   9       69.38       73.65      5.10 o 
  -2  -3   9     1643.89     1648.52     41.81 o 
  -1  -3   9      150.01      147.95      7.80 o 
   0  -3   9       27.46       29.74      4.83 o 
   1  -3   9      211.41      193.47      8.74 o 
   2  -3   9       86.07       75.25     10.10 o 
   3  -3   9       44.63       47.72      9.18 o 
   4  -3   9        4.23        4.59      6.42 o 
   5  -3   9       33.20       42.22     10.10 o 
 -10  -2   9       64.91       70.24      8.09 o 
  -9  -2   9      237.94      257.00     15.60 o 
  -8  -2   9       63.47       66.09      7.14 o 
  -7  -2   9       14.33       20.13      4.83 o 
  -6  -2   9      822.91      805.15     34.87 o 
  -5  -2   9       56.73       55.20      5.84 o 
  -4  -2   9      740.77      755.20     13.39 o 
  -3  -2   9       36.11       33.96      4.04 o 
  -2  -2   9     1092.44     1127.81     22.26 o 
  -1  -2   9      106.06      100.85      7.14 o 
   0  -2   9      174.04      171.57     17.44 o 
   1  -2   9      564.52      585.60     15.53 o 
   2  -2   9       51.35       45.79      6.14 o 
   3  -2   9      122.03      132.36      8.60 o 
   4  -2   9       10.61       -1.84      6.42 o 
   5  -2   9       86.94       84.43     11.93 o 
 -10  -1   9      123.16      127.48      9.73 o 
  -9  -1   9       33.23       21.59      5.19 o 
  -8  -1   9      260.67      233.35     10.69 o 
  -7  -1   9       24.79       26.16      5.19 o 
  -6  -1   9      925.93      891.15     35.33 o 
  -5  -1   9        0.32        1.49      2.97 o 
  -4  -1   9      277.58      251.71      7.94 o 
  -3  -1   9      708.79      735.58     13.23 o 
  -2  -1   9      706.21      693.24     13.76 o 
  -1  -1   9       64.54       66.85      6.14 o 
   0  -1   9       43.29       39.01      9.64 o 
   1  -1   9      135.35      143.15     17.90 o 
   2  -1   9      109.96      106.72     11.01 o 
   3  -1   9      191.28      193.50      9.73 o 
   4  -1   9        2.63        1.62      4.18 o 
   5  -1   9        0.09        0.00      4.54 o 
 -10   0   9      545.22      539.61     39.00 o 
  -9   0   9       16.68       17.68      4.83 o 
  -8   0   9      188.65      185.38     13.77 o 
  -7   0   9      141.06      138.32     14.68 o 
  -6   0   9      254.69      245.02     15.60 o 
  -5   0   9      535.30      550.83     14.59 o 
  -4   0   9      113.98      124.51      5.83 o 
  -3   0   9      455.50      481.93     11.06 o 
  -2   0   9      184.21      179.19      8.44 o 
  -1   0   9      855.55      810.20     24.78 o 
   0   0   9      171.63      163.44      8.09 o 
   1   0   9      510.05      513.77     14.93 o 
   2   0   9      101.14       91.43      7.79 o 
   3   0   9      100.20      107.33      8.74 o 
   4   0   9       60.97       73.24      7.79 o 
   5   0   9        0.26        5.08      6.42 o 
 -10   1   9       12.13        6.42      5.19 o 
  -9   1   9      292.01      297.53     11.68 o 
  -8   1   9      126.03      118.14     11.47 o 
  -7   1   9      295.49      292.07     11.03 o 
  -6   1   9      160.73      148.80      6.31 o 
  -5   1   9     1048.46      991.92     16.56 o 
  -4   1   9      702.61      726.16     13.38 o 
  -3   1   9      669.39      638.21     14.15 o 
  -2   1   9      507.80      479.30     13.29 o 
  -1   1   9      325.35      320.84     19.73 o 
   0   1   9        1.06       -1.76      3.53 o 
   1   1   9      125.53      118.00      9.64 o 
   2   1   9      577.56      578.08     16.54 o 
   3   1   9      190.28      207.69     10.69 o 
   4   1   9       20.43       21.11      5.84 o 
   5   1   9       26.02       23.96      5.84 o 
 -10   2   9       44.94       53.10      7.14 o 
  -9   2   9      322.93      332.22     18.35 o 
  -8   2   9        0.32       -1.95      3.89 o 
  -7   2   9      361.31      346.87     21.57 o 
  -6   2   9      997.92     1005.17     17.68 o 
  -5   2   9     1890.19     1840.84     25.70 o 
  -4   2   9      191.48      195.13      8.52 o 
  -3   2   9       16.63       18.72      3.33 o 
  -2   2   9     2158.94     2056.73     35.33 o 
  -1   2   9      132.33      140.21      7.79 o 
   0   2   9      613.36      602.49     16.52 o 
   1   2   9        9.28        7.55      4.18 o 
   2   2   9      137.07      138.59      8.74 o 
   3   2   9        0.20        1.38      4.54 o 
   4   2   9        0.22        4.71      5.05 o 
 -10   3   9      193.66      206.50     13.77 o 
  -9   3   9      368.73      372.00     13.94 o 
  -8   3   9       92.59       92.55      8.09 o 
  -7   3   9       24.49       27.60      4.13 o 
  -6   3   9      416.55      428.28     10.71 o 
  -5   3   9       15.35       11.13      3.18 o 
  -4   3   9      996.42      980.02     16.71 o 
  -3   3   9       26.02       23.99      3.63 o 
  -2   3   9      236.60      244.67     10.04 o 
  -1   3   9       84.71       91.77     11.47 o 
   0   3   9       46.43       53.29      6.49 o 
   1   3   9      286.08      293.03     11.99 o 
   2   3   9      120.74      134.49      9.73 o 
   3   3   9       22.95       28.87      6.49 o 
   4   3   9        3.24       14.36      5.49 o 
 -10   4   9      178.48      192.10     10.69 o 
  -9   4   9      115.24      116.11      9.09 o 
  -8   4   9      183.06      188.62      9.73 o 
  -7   4   9       91.24       98.76      7.27 o 
  -6   4   9     1217.51     1292.41     21.16 o 
  -5   4   9      170.81      153.03      6.70 o 
  -4   4   9     1064.31     1078.66     29.28 o 
  -3   4   9      346.49      341.54     11.99 o 
  -2   4   9      165.11      163.13      8.74 o 
  -1   4   9      872.44      810.36     28.45 o 
   0   4   9      329.79      327.05     16.06 o 
   1   4   9       41.98       39.98      6.14 o 
   2   4   9       50.41       35.78      6.14 o 
   3   4   9      275.77      300.50     12.98 o 
 -10   5   9      158.05      146.84     14.68 o 
  -9   5   9       71.51       64.88      7.79 o 
  -8   5   9      412.83      409.48     11.47 o 
  -7   5   9       42.67       38.97      4.93 o 
  -6   5   9       75.97       94.38      6.36 o 
  -5   5   9      484.91      467.77     11.63 o 
  -4   5   9      214.39      209.84      7.73 o 
  -3   5   9       12.70       17.31      5.05 o 
  -2   5   9       12.56       11.30      4.18 o 
  -1   5   9       73.08       89.87      8.09 o 
   0   5   9        6.26        7.34      4.41 o 
   1   5   9       82.16      105.66      8.44 o 
   2   5   9       26.88       25.70      8.26 o 
 -10   6   9       36.09       38.55      9.18 o 
  -9   6   9      190.07      226.74     11.68 o 
  -8   6   9      206.29      220.92     13.25 o 
  -7   6   9      295.92      300.34     10.04 o 
  -6   6   9       14.32       16.44      4.04 o 
  -5   6   9      481.97      494.71     12.33 o 
  -4   6   9       12.90       13.95      3.78 o 
  -3   6   9       77.45       81.53      7.44 o 
  -2   6   9      662.99      583.48     17.19 o 
  -1   6   9      326.37      352.72     13.31 o 
   0   6   9      118.03      117.38      9.39 o 
   1   6   9        0.80        2.49      4.41 o 
   2   6   9      114.00      126.14     12.85 o 
  -9   7   9      316.25      325.82     13.63 o 
  -8   7   9       34.62       36.37      5.25 o 
  -7   7   9        0.97        1.26      3.50 o 
  -6   7   9      426.48      388.61     11.80 o 
  -5   7   9      362.22      424.19     11.63 o 
  -4   7   9      173.51      183.78     14.68 o 
  -3   7   9      284.26      319.38     12.98 o 
  -2   7   9       65.65       61.36     10.10 o 
  -1   7   9        4.70        2.47      4.18 o 
   0   7   9      250.60      240.62     11.68 o 
   1   7   9        0.17        0.92      4.83 o 
  -8   8   9      220.76      214.54      9.51 o 
  -7   8   9      383.21      382.00     11.83 o 
  -6   8   9       54.17       59.31      5.99 o 
  -5   8   9       17.88       32.48      4.86 o 
  -4   8   9      231.97      240.22     12.85 o 
  -3   8   9        0.76       -1.84      3.89 o 
  -2   8   9      146.79      135.41     10.38 o 
  -1   8   9       43.67       28.45      6.14 o 
   0   8   9      102.02      100.40      9.39 o 
  -7   9   9        4.00        2.11      3.78 o 
  -6   9   9      142.53      156.65      9.80 o 
  -5   9   9       75.46       82.59     10.55 o 
  -4   9   9      336.79      361.44     14.59 o 
  -3   9   9        1.85        6.42      5.19 o 
  -2   9   9        2.46       13.77      7.34 o 
  -2 -10  10        0.79        1.84      6.42 o 
  -1 -10  10        4.13       13.77      7.34 o 
  -4  -9  10        0.64        7.34      6.42 o 
  -3  -9  10       33.62       34.87      8.26 o 
  -2  -9  10       27.68       28.45      7.34 o 
  -1  -9  10       12.77       14.68      7.34 o 
   0  -9  10        3.36        4.59      6.42 o 
   1  -9  10       50.82       60.57     11.01 o 
   2  -9  10       22.03       12.85      7.34 o 
  -6  -8  10      107.62      124.81     14.68 o 
  -5  -8  10        2.73        2.75      8.26 o 
  -4  -8  10        8.43        4.59      8.26 o 
  -3  -8  10       59.09       58.74      9.18 o 
  -2  -8  10       42.94       44.97      8.26 o 
  -1  -8  10       42.86       51.52      6.42 o 
   0  -8  10        1.12       -2.29      4.59 o 
   1  -8  10       52.92       48.64      9.18 o 
   2  -8  10        2.19        0.92      7.34 o 
  -7  -7  10       44.66       38.55     10.10 o 
  -6  -7  10       16.48       26.61      9.18 o 
  -5  -7  10        6.40        8.26      7.34 o 
  -4  -7  10       88.42       80.76     11.01 o 
  -3  -7  10      281.10      279.91     16.52 o 
  -2  -7  10        0.41       -1.84      4.59 o 
  -1  -7  10       72.42       70.73      7.34 o 
   0  -7  10       63.40       66.99     10.10 o 
   1  -7  10       42.60       40.38      9.18 o 
   2  -7  10       61.36       49.56     10.10 o 
   3  -7  10       16.64       18.35      8.26 o 
  -8  -6  10        1.33       -0.92      7.34 o 
  -7  -6  10      132.28      160.60     15.60 o 
  -6  -6  10       15.30       15.60      7.34 o 
  -5  -6  10      373.73      433.17     21.11 o 
  -4  -6  10        1.13        3.67      6.42 o 
  -3  -6  10       66.02       51.39      9.18 o 
  -2  -6  10      246.13      244.38     11.47 o 
  -1  -6  10      273.16      290.01     15.60 o 
   0  -6  10       77.88       68.83     10.10 o 
   1  -6  10       58.42       48.64      9.18 o 
   2  -6  10       41.67       59.65     10.10 o 
   3  -6  10        1.20       -1.84      7.34 o 
  -8  -5  10        0.20        9.24      4.83 o 
  -7  -5  10       41.01       52.31     10.10 o 
  -6  -5  10      148.17      135.83     13.77 o 
  -5  -5  10      125.32      124.81     12.85 o 
  -4  -5  10      191.93      218.42     13.77 o 
  -3  -5  10       24.00       28.45      7.34 o 
  -2  -5  10      270.19      302.11     11.03 o 
  -1  -5  10       45.20       45.89      8.26 o 
   0  -5  10        1.19        5.51      6.42 o 
   1  -5  10      144.23      133.99     13.77 o 
   2  -5  10      190.32      209.24     14.68 o 
   3  -5  10        0.23       -2.75      5.51 o 
   4  -5  10        0.51        5.51      7.34 o 
  -9  -4  10       25.91       28.18      6.14 o 
  -8  -4  10       88.61       80.76      8.09 o 
  -7  -4  10       31.70       41.42      6.14 o 
  -6  -4  10      344.86      360.19     14.22 o 
  -5  -4  10      112.88      119.54     11.01 o 
  -4  -4  10       67.24       76.17      9.18 o 
  -3  -4  10      178.95      177.43      8.44 o 
  -2  -4  10      587.27      597.88     14.88 o 
  -1  -4  10       12.36        7.34      5.51 o 
   0  -4  10      119.22      113.80     11.93 o 
   1  -4  10       39.06       52.31      9.18 o 
   2  -4  10       13.00       10.10      7.34 o 
   3  -4  10       65.66       72.50     11.01 o 
   4  -4  10       21.84       27.53      9.18 o 
  -9  -3  10       39.33       56.62      7.14 o 
  -8  -3  10       65.34       66.50      7.44 o 
  -7  -3  10       45.34       38.36      5.84 o 
  -6  -3  10      119.89      122.23      8.72 o 
  -5  -3  10      144.05      137.26      8.09 o 
  -4  -3  10      211.75      199.98     12.85 o 
  -3  -3  10       41.49       44.01      4.24 o 
  -2  -3  10        5.30       10.17      5.05 o 
  -1  -3  10      221.36      229.78      9.39 o 
   0  -3  10       13.50       -0.92      5.51 o 
   1  -3  10      306.63      312.95     17.44 o 
   2  -3  10        2.41        4.59      6.42 o 
   3  -3  10       84.67       80.76     11.01 o 
   4  -3  10        0.38       -2.75      5.51 o 
 -10  -2  10      123.45      125.73     14.68 o 
  -9  -2  10        3.32       -1.38      4.54 o 
  -8  -2  10       36.90       32.97      6.14 o 
  -7  -2  10      350.44      342.32     17.44 o 
  -6  -2  10      105.60      139.08      8.44 o 
  -5  -2  10      439.89      445.87     13.29 o 
  -4  -2  10       49.91       53.12      4.57 o 
  -3  -2  10      422.38      452.20     10.57 o 
  -2  -2  10       23.80       19.74      4.54 o 
  -1  -2  10      878.65      881.79     36.25 o 
   0  -2  10       32.45       32.17      5.51 o 
   1  -2  10       86.78       90.83      7.80 o 
   2  -2  10       33.74       43.77     12.39 o 
   3  -2  10       58.48       56.90     10.10 o 
   4  -2  10        1.77       17.44      8.26 o 
 -10  -1  10       32.63       46.82      6.79 o 
  -9  -1  10      237.97      218.46     11.03 o 
  -8  -1  10      133.25      148.48      9.39 o 
  -7  -1  10      138.29      134.71      9.09 o 
  -6  -1  10       45.50       44.97      5.84 o 
  -5  -1  10     1045.93     1016.90     21.39 o 
  -4  -1  10       73.84       77.75      5.46 o 
  -3  -1  10        5.97        0.81      4.14 o 
  -2  -1  10      252.05      248.51     11.93 o 
  -1  -1  10       53.06       54.56      6.14 o 
   0  -1  10      154.99      145.89      9.64 o 
   1  -1  10        7.17       11.93      6.42 o 
   2  -1  10      125.20      128.22      9.09 o 
   3  -1  10        1.40        0.49      5.51 o 
   4  -1  10       12.45       14.22      5.19 o 
 -10   0  10       14.84        8.26      7.34 o 
  -9   0  10      201.91      222.86     11.34 o 
  -8   0  10       11.33       13.46      4.83 o 
  -7   0  10      302.78      305.30     11.63 o 
  -6   0  10      111.19      121.36     11.01 o 
  -5   0  10      261.00      278.79     10.69 o 
  -4   0  10      294.48      315.25      8.98 o 
  -3   0  10       18.38       19.10      5.97 o 
  -2   0  10      961.84      926.69     20.43 o 
  -1   0  10      304.34      322.08     16.52 o 
   0   0  10       66.46       64.24      6.79 o 
   1   0  10       37.20       30.40      5.84 o 
   2   0  10      157.47      165.34      9.39 o 
   3   0  10       44.73       50.96      6.79 o 
   4   0  10       58.10       58.45      7.79 o 
 -10   1  10       66.41       66.54      7.79 o 
  -9   1  10      241.09      268.90     16.52 o 
  -8   1  10       46.72       35.58      8.72 o 
  -7   1  10       24.60       17.56      4.83 o 
  -6   1  10      704.96      693.63     13.69 o 
  -5   1  10      378.18      393.51      9.99 o 
  -4   1  10      327.96      319.66      8.98 o 
  -3   1  10      205.83      225.46      9.73 o 
  -2   1  10       11.75       19.27      5.19 o 
  -1   1  10      426.95      412.06     13.29 o 
   0   1  10      467.14      477.91     14.59 o 
   1   1  10        6.78        7.34      4.54 o 
   2   1  10       11.85        9.06      4.83 o 
   3   1  10       48.20       46.57      6.49 o 
   4   1  10       38.95       41.28      6.79 o 
 -10   2  10      123.86      131.17     10.04 o 
  -9   2  10        0.51        1.38      4.54 o 
  -8   2  10      484.35      484.41     15.53 o 
  -7   2  10       30.61       32.09      5.49 o 
  -6   2  10       73.87       75.27      5.46 o 
  -5   2  10       32.67       35.28      4.40 o 
  -4   2  10      158.10      163.08      8.15 o 
  -3   2  10       50.32       45.89      6.14 o 
  -2   2  10        3.50        3.39      4.18 o 
  -1   2  10      538.09      558.54     28.91 o 
   0   2  10       27.46       33.06      5.84 o 
   1   2  10      117.05      106.62      8.74 o 
   2   2  10       99.22       83.08      8.09 o 
   3   2  10      230.73      225.58     11.34 o 
 -10   3  10       96.02       97.36      9.09 o 
  -9   3  10       18.44        5.32     14.68 o 
  -8   3  10      227.54      234.49     10.69 o 
  -7   3  10       92.40       72.30      6.10 o 
  -6   3  10      131.04      143.04      7.09 o 
  -5   3  10      491.46      488.88     11.56 o 
  -4   3  10       76.82       94.20      8.14 o 
  -3   3  10      371.36      354.37     12.93 o 
  -2   3  10       76.91       83.98      7.79 o 
  -1   3  10      790.32      740.40     35.33 o 
   0   3  10       16.25       17.10      5.97 o 
   1   3  10       37.78       52.20      7.14 o 
   2   3  10       72.95       71.95      8.09 o 
   3   3  10       12.91       21.11      6.14 o 
 -10   4  10        0.48       -3.21      6.42 o 
  -9   4  10      431.16      438.23     15.57 o 
  -8   4  10      316.22      324.89     27.07 o 
  -7   4  10      104.32      104.00      6.77 o 
  -6   4  10       10.83       11.14      4.08 o 
  -5   4  10      584.56      594.38     14.42 o 
  -4   4  10       94.88       89.41      7.71 o 
  -3   4  10      480.68      451.76     14.59 o 
  -2   4  10       63.40       71.21     10.10 o 
  -1   4  10       59.48       69.75     11.01 o 
   0   4  10      195.90      191.35     12.39 o 
   1   4  10       43.66       45.12      6.79 o 
   2   4  10       53.18       53.88      8.09 o 
  -9   5  10       46.35       39.80      6.49 o 
  -8   5  10       35.50       26.30      6.14 o 
  -7   5  10      339.58      359.17     11.82 o 
  -6   5  10      112.05       90.82      6.31 o 
  -5   5  10      510.95      514.69     12.49 o 
  -4   5  10       52.91       47.33      6.39 o 
  -3   5  10       35.20       42.81      6.42 o 
  -2   5  10      349.94      340.79     13.29 o 
  -1   5  10        0.22        3.60      4.18 o 
   0   5  10      319.13      334.49     13.29 o 
   1   5  10        6.54        9.64      5.19 o 
  -9   6  10      125.15      136.46     10.69 o 
  -8   6  10       90.95       86.56      6.85 o 
  -7   6  10       84.27       81.25      6.70 o 
  -6   6  10       25.38       27.32      5.89 o 
  -5   6  10       94.42       95.89      8.74 o 
  -4   6  10      937.51      958.34     33.04 o 
  -3   6  10       66.09       71.60      7.79 o 
  -2   6  10      161.29      153.53      9.67 o 
  -1   6  10       95.01       96.69      8.74 o 
   0   6  10      176.42      190.01     11.03 o 
   1   6  10       40.21       50.48     10.10 o 
  -8   7  10      420.60      437.94     12.89 o 
  -7   7  10       11.11       11.01      4.17 o 
  -6   7  10      194.03      205.11      8.98 o 
  -5   7  10       20.13       23.75      5.84 o 
  -4   7  10      158.50      171.62     10.04 o 
  -3   7  10       41.86       48.33      9.64 o 
  -2   7  10       35.29       41.62      9.18 o 
  -1   7  10       96.71      101.27     10.10 o 
  -7   8  10       26.19       13.61      4.32 o 
  -6   8  10       26.09       34.85      9.94 o 
  -5   8  10      248.36      237.82     12.33 o 
  -4   8  10       28.60       40.89      7.14 o 
  -3   8  10       93.94       90.02      9.09 o 
  -2   8  10       11.26       -2.75      7.34 o 
  -2  -9  11        5.07        5.51      7.34 o 
  -5  -8  11       59.79       68.83     12.85 o 
  -3  -8  11        8.14       22.03      7.34 o 
  -2  -8  11       61.34       69.75     10.10 o 
   0  -8  11        0.11        8.26      7.34 o 
   1  -8  11       11.00       10.10      8.26 o 
  -6  -7  11       69.46       98.20     12.85 o 
  -5  -7  11      157.08      156.02     14.68 o 
  -4  -7  11        0.97        6.42      7.34 o 
  -1  -7  11        0.03       -1.84      5.51 o 
   0  -7  11       13.94       19.27      7.34 o 
   1  -7  11       24.28       26.61      9.18 o 
   2  -7  11       32.99       45.89     10.10 o 
  -7  -6  11       23.89       28.45      9.18 o 
  -6  -6  11       38.60       41.30     10.10 o 
  -5  -6  11       17.70       -0.92      7.34 o 
  -4  -6  11      118.63      119.31     12.85 o 
  -3  -6  11       20.76       11.01      7.34 o 
  -2  -6  11       58.36       61.49      9.18 o 
  -1  -6  11        0.24        0.00      6.42 o 
   0  -6  11        2.78        2.75      6.42 o 
   1  -6  11       40.70       39.46      9.18 o 
   2  -6  11        4.52       11.93      7.34 o 
  -7  -5  11        6.45       10.10      7.34 o 
  -6  -5  11      188.26      214.75     14.68 o 
  -5  -5  11        5.74       19.27      8.26 o 
  -4  -5  11       78.15       77.09     10.10 o 
  -3  -5  11       38.65       59.65      9.18 o 
  -2  -5  11       16.44        9.18      6.42 o 
  -1  -5  11      391.42      385.45     18.35 o 
   0  -5  11       42.75       47.72      9.18 o 
   1  -5  11        1.87        0.92      6.42 o 
   2  -5  11       25.11       20.19      8.26 o 
  -8  -4  11      105.80      111.20     21.11 o 
  -7  -4  11       43.20       49.92     11.93 o 
  -6  -4  11       20.99       19.27      8.26 o 
  -5  -4  11      277.19      280.83     16.52 o 
  -4  -4  11       73.86       94.53     11.01 o 
  -3  -4  11      147.45      149.59     11.93 o 
  -2  -4  11        1.70       -2.29      4.59 o 
  -1  -4  11      188.98      227.60     14.68 o 
   0  -4  11        9.98       12.85      7.34 o 
   1  -4  11        7.32       11.01      7.34 o 
   2  -4  11       90.21       91.77     11.93 o 
   3  -4  11        3.07        6.42      7.34 o 
  -9  -3  11       66.07       66.08     10.10 o 
  -8  -3  11       40.93       41.38      6.49 o 
  -7  -3  11       77.65       68.09     10.55 o 
  -6  -3  11        0.08       -2.06      4.13 o 
  -5  -3  11      237.04      263.40     21.57 o 
  -4  -3  11        0.33        2.75      5.97 o 
  -3  -3  11       25.18       24.81      4.54 o 
  -2  -3  11      280.90      311.11     15.60 o 
  -1  -3  11      192.07      202.82     14.68 o 
   0  -3  11       11.46        0.00      5.51 o 
   1  -3  11        0.15       11.01      6.42 o 
   2  -3  11       23.74       22.94      8.26 o 
   3  -3  11        6.32        4.59      6.42 o 
  -9  -2  11      328.63      318.26     19.73 o 
  -8  -2  11       15.40       15.14      5.19 o 
  -7  -2  11       91.53       83.28      8.72 o 
  -6  -2  11      100.57      121.45      8.74 o 
  -5  -2  11      153.50      196.66      9.64 o 
  -4  -2  11      257.05      262.66      8.44 o 
  -3  -2  11       98.52       86.10      7.44 o 
  -2  -2  11      100.45      108.84      9.64 o 
  -1  -2  11        6.93        9.74      4.59 o 
   0  -2  11      104.60      103.19      8.44 o 
   1  -2  11       36.36       22.03      7.34 o 
   2  -2  11       63.35       76.17     11.93 o 
   3  -2  11       28.82       44.97     11.01 o 
  -9  -1  11       15.86       23.94      5.97 o 
  -8  -1  11      177.65      139.16     10.55 o 
  -7  -1  11      111.21      123.80      9.39 o 
  -6  -1  11       93.62      104.23     12.85 o 
  -5  -1  11       39.13       45.65      6.14 o 
  -4  -1  11      189.33      183.41      7.75 o 
  -3  -1  11      221.76      230.91     10.04 o 
  -2  -1  11      108.73      119.42      8.44 o 
  -1  -1  11      207.16      194.21     29.37 o 
   0  -1  11      102.77      105.32      8.44 o 
   1  -1  11        0.61       -1.55      4.18 o 
   2  -1  11       14.64       16.84      5.49 o 
   3  -1  11      124.95      142.25     15.60 o 
  -9   0  11       53.41       58.21      7.44 o 
  -8   0  11      187.09      192.80     10.38 o 
  -7   0  11        0.02       -0.92      7.34 o 
  -6   0  11      154.70      137.47      8.60 o 
  -5   0  11      506.35      517.62     11.98 o 
  -4   0  11      962.95      984.74     22.04 o 
  -3   0  11       93.63       89.23     12.39 o 
  -2   0  11       35.49       47.25      6.14 o 
  -1   0  11      719.81      709.19     18.49 o 
   0   0  11      105.34      124.52     10.55 o 
   1   0  11       64.52       83.73     11.47 o 
   2   0  11        0.43       -2.27      4.54 o 
   3   0  11        9.05        4.59      7.34 o 
  -9   1  11      140.33      114.59      9.39 o 
  -8   1  11      282.49      290.65     17.90 o 
  -7   1  11       40.35       30.65      5.49 o 
  -6   1  11       29.14       32.96      5.49 o 
  -5   1  11      176.05      155.29      6.66 o 
  -4   1  11        0.73        0.92      3.89 o 
  -3   1  11      347.36      339.29     22.94 o 
  -2   1  11       10.02        4.09      4.18 o 
  -1   1  11       32.88       36.96      6.14 o 
   0   1  11       30.47       37.33      6.14 o 
   1   1  11        6.13        5.20      4.83 o 
   2   1  11       96.59       87.80     13.31 o 
  -9   2  11      152.14      154.58     10.97 o 
  -8   2  11      107.52      107.29     14.68 o 
  -7   2  11      131.52      142.25      9.26 o 
  -6   2  11       50.93       51.64      5.10 o 
  -5   2  11      791.99      806.22     15.64 o 
  -4   2  11       73.27       73.79      7.05 o 
  -3   2  11      498.31      440.81     27.07 o 
  -2   2  11       84.97       82.94      8.09 o 
  -1   2  11       75.62       81.09      8.09 o 
   0   2  11      210.85      201.01     19.27 o 
   1   2  11      152.50      182.37     10.38 o 
   2   2  11        0.63        1.38      5.19 o 
  -9   3  11      199.54      206.26     11.03 o 
  -8   3  11       17.64        5.26      4.83 o 
  -7   3  11      352.72      374.10     19.73 o 
  -6   3  11        4.46        4.37      3.51 o 
  -5   3  11       34.22       31.12      5.49 o 
  -4   3  11      176.04      151.81      9.26 o 
  -3   3  11       99.07       94.90     13.31 o 
  -2   3  11        1.14        0.46      5.05 o 
  -1   3  11        2.52       -1.38      4.54 o 
   0   3  11       28.67       28.44      6.88 o 
   1   3  11        0.91       -2.09      4.18 o 
  -9   4  11       23.40       27.23      6.49 o 
  -8   4  11      186.57      177.66     10.32 o 
  -7   4  11      108.63      113.30      7.31 o 
  -6   4  11      285.27      286.36     12.98 o 
  -5   4  11       11.20       14.19      4.83 o 
  -4   4  11      359.50      371.75     16.06 o 
  -3   4  11        0.49        1.98      4.18 o 
  -2   4  11       36.85       41.19      6.14 o 
  -1   4  11      229.73      200.98     16.52 o 
   0   4  11      113.00      120.34      9.73 o 
  -8   5  11      402.65      427.54     15.53 o 
  -7   5  11      113.79      132.96      8.11 o 
  -6   5  11        0.89        2.02      3.33 o 
  -5   5  11      159.51      145.25     19.27 o 
  -4   5  11      211.96      249.02     11.99 o 
  -3   5  11       58.61       64.43      8.72 o 
  -2   5  11       96.99      105.19      9.39 o 
  -1   5  11       33.51       34.99      6.14 o 
  -8   6  11       61.64       69.32      7.79 o 
  -7   6  11      181.33      172.09      8.58 o 
  -6   6  11      266.66      279.67     14.22 o 
  -5   6  11       79.34       78.01      8.36 o 
  -4   6  11        8.12       24.55     11.47 o 
  -3   6  11      214.82      219.23     11.34 o 
  -2   6  11        1.89        3.21      4.54 o 
  -6   7  11       20.32       47.37      7.14 o 
  -5   7  11      137.42      185.02     11.63 o 
  -4   7  11       14.50       13.28      8.26 o 
  -4  -7  12       21.45       27.53      9.18 o 
  -1  -7  12       51.46       63.32     10.10 o 
  -6  -6  12       14.48        8.26      8.26 o 
  -5  -6  12       68.93       90.86     11.93 o 
  -4  -6  12       34.79       51.39     10.10 o 
  -1  -6  12      115.85      137.66     13.77 o 
   0  -6  12        0.32       -3.67      7.34 o 
  -7  -5  12       12.72       16.52      8.26 o 
  -6  -5  12       18.01       15.60      8.26 o 
  -5  -5  12       33.15       37.63      9.18 o 
  -4  -5  12       35.71       37.63      9.18 o 
  -2  -5  12        4.42        4.59      6.42 o 
  -1  -5  12        2.42       11.01      7.34 o 
   0  -5  12       24.01       16.52      8.26 o 
   1  -5  12        1.56       -1.84      6.42 o 
  -7  -4  12       18.66       29.37      9.18 o 
  -6  -4  12      112.99      115.64     12.85 o 
  -5  -4  12       57.18       62.41     10.10 o 
  -2  -4  12       43.05       46.80      9.18 o 
  -1  -4  12        7.29       -2.75      5.51 o 
   0  -4  12      127.47      138.58     14.68 o 
   1  -4  12        6.67       12.85      8.26 o 
  -8  -3  12       74.69       78.29     15.60 o 
  -7  -3  12       64.05       66.08     11.01 o 
  -6  -3  12       20.95       20.38     11.47 o 
  -5  -3  12       33.23       25.70      7.34 o 
  -3  -3  12       17.68       12.85      6.42 o 
  -2  -3  12        2.94        2.75      6.42 o 
  -1  -3  12       39.65       26.61      8.26 o 
   0  -3  12       36.59       40.38      9.18 o 
   1  -3  12        7.80        2.75      7.34 o 
  -8  -2  12      109.65      132.15     13.77 o 
  -7  -2  12       11.41        4.77      4.83 o 
  -6  -2  12      171.38      194.51     10.04 o 
  -5  -2  12       40.22       43.98      6.49 o 
  -4  -2  12      164.37      192.42      9.67 o 
  -3  -2  12       25.41       33.14      5.84 o 
  -2  -2  12       12.25       18.60      4.83 o 
  -1  -2  12      142.21      161.52     12.85 o 
   0  -2  12       58.12       78.93     11.93 o 
   1  -2  12        0.32       -0.92      6.42 o 
  -8  -1  12      160.66      172.37     26.61 o 
  -7  -1  12        3.94       -0.46      4.54 o 
  -6  -1  12       11.47        7.89      5.51 o 
  -5  -1  12      159.86      164.28     13.77 o 
  -4  -1  12      137.24      153.66      9.02 o 
  -3  -1  12       58.87       54.30      6.79 o 
  -2  -1  12       45.08       48.22      6.49 o 
  -1  -1  12        2.85        5.51      4.54 o 
   0  -1  12      115.09      128.51      9.73 o 
   1  -1  12      155.06      180.67     11.93 o 
  -9   0  12       72.63       73.42     11.01 o 
  -8   0  12        0.05       -2.52      5.05 o 
  -7   0  12      217.16      248.65     11.63 o 
  -6   0  12       15.79       16.92      5.07 o 
  -5   0  12       47.28       78.01     11.01 o 
  -4   0  12        5.91        4.59      4.54 o 
  -3   0  12       80.12       76.59      7.44 o 
  -2   0  12        0.40        9.24      4.83 o 
  -1   0  12        0.18        3.21      4.54 o 
   0   0  12       75.96       65.74     19.73 o 
   1   0  12        5.11        0.24      4.83 o 
  -9   1  12       67.08       57.82     11.01 o 
  -8   1  12        4.03       -2.20      4.41 o 
  -7   1  12      130.71      136.98     10.04 o 
  -6   1  12       34.65       27.17     15.60 o 
  -5   1  12       58.92       80.00      7.44 o 
  -4   1  12      148.26      153.26      9.39 o 
  -3   1  12       16.70       30.22      6.14 o 
  -2   1  12       89.05       89.36      8.44 o 
  -1   1  12       32.12       26.02     15.60 o 
   0   1  12      261.21      261.12     12.33 o 
   1   1  12        6.51       15.60      7.34 o 
  -8   2  12      329.27      343.01     13.58 o 
  -7   2  12      247.09      268.07     11.99 o 
  -6   2  12       44.04       38.66      6.14 o 
  -5   2  12        3.56       -1.84      3.73 o 
  -4   2  12      208.79      222.56     10.69 o 
  -3   2  12       20.94       27.56      5.84 o 
  -2   2  12      159.88      154.73     10.69 o 
  -1   2  12        6.79        3.00      4.83 o 
   0   2  12       17.40       27.47      6.14 o 
  -8   3  12       18.45       21.83      6.14 o 
  -7   3  12        8.70       -2.09      4.18 o 
  -6   3  12      127.37      130.46     12.39 o 
  -5   3  12       56.78       36.21      6.14 o 
  -4   3  12      265.06      310.29     12.93 o 
  -3   3  12       19.25       15.14      5.19 o 
  -2   3  12       16.31       33.04      8.26 o 
  -1   3  12      150.45      150.09     11.03 o 
   0   3  12        0.11       11.01      8.26 o 
  -8   4  12       86.57       94.53     12.85 o 
  -7   4  12       89.53       79.06      6.66 o 
  -6   4  12       78.68       82.54      8.72 o 
  -5   4  12       20.14       13.77      5.19 o 
  -4   4  12       19.37       16.36      5.49 o 
  -3   4  12      428.65      413.13     26.61 o 
  -2   4  12       64.62       79.24      8.44 o 
  -7   5  12      278.19      286.33     17.44 o 
  -6   5  12       37.78       64.88      7.79 o 
  -5   5  12       58.53       64.53      7.79 o 
  -4   5  12       11.33        8.26      5.19 o 
  -3   5  12       41.38       37.63      9.18 o 
  -2  -5  13        2.99        6.42      7.34 o 
  -6  -4  13       32.37       42.22     10.10 o 
  -2  -4  13        7.70        8.26      7.34 o 
  -1  -4  13       13.13       22.03      8.26 o 
  -6  -3  13       17.50       16.52      7.34 o 
  -3  -3  13       60.51       54.15     10.10 o 
  -2  -3  13       37.54       41.30      9.18 o 
  -1  -3  13       33.99       37.63      9.18 o 
  -7  -2  13       91.43       96.92      8.44 o 
  -6  -2  13        2.82       11.01      7.34 o 
  -5  -2  13       63.69       72.50     11.01 o 
  -4  -2  13       86.27       82.60     11.93 o 
  -3  -2  13      239.37      248.71     16.52 o 
  -2  -2  13        7.32        2.75      7.34 o 
  -1  -2  13        0.10       -2.75      5.51 o 
  -7  -1  13      112.24      105.10      9.09 o 
  -6  -1  13        2.85       10.10      7.34 o 
  -5  -1  13        1.59       -1.84      6.42 o 
  -4  -1  13       57.24       54.94      9.18 o 
  -3  -1  13        5.12        3.85      4.83 o 
  -2  -1  13      126.32      123.45      9.39 o 
  -1  -1  13        7.45        5.26      4.83 o 
  -7   0  13       61.08       66.70      7.79 o 
  -6   0  13       57.81       65.16     11.93 o 
  -5   0  13       18.56        8.26      7.34 o 
  -4   0  13      315.61      344.41     22.94 o 
  -3   0  13        4.59       -3.44      6.88 o 
  -2   0  13      136.38      131.77     10.38 o 
  -1   0  13        1.07        9.64      7.80 o 
  -7   1  13        5.33        5.05      8.72 o 
  -6   1  13      162.66      204.66     16.52 o 
  -5   1  13        0.06       -0.21      4.18 o 
  -4   1  13       10.88        8.83     10.10 o 
  -3   1  13       37.07       38.13     10.55 o 
  -2   1  13       24.64       26.26      6.49 o 
  -1   1  13        0.57       10.10      7.34 o 
  -6   2  13       63.43       62.41     11.01 o 
  -5   2  13       89.06       86.42      8.36 o 
  -4   2  13       10.21       11.99      7.80 o 
  -3   2  13      107.96      114.14     14.22 o 
  -2   2  13        3.51        7.86      6.88 o 
  -6   3  13       71.22       86.27     11.01 o 
  -5   3  13        1.47        3.67      4.83 o 
  -4   3  13       91.29       87.76      8.74 o 
                                                 
